# Supplementary material for: Transcriptional kinetics and molecular functions of long noncoding RNAs
Source: Nat Genet. 2022 Mar 3;54(3):306–17. doi: 10.1038/s41588-022-01014-1 (PMC8920890; doi:10.1038/s41588-022-01014-1)
Supplement: Supplementary file 4 — Supplementary Tables 1–9. [file 41588_2022_1014_MOESM4_ESM.xlsx]

## Sheet: Info
SUPPLEMENTARY TABLES
Table S1a:	List of autosomal imprinted genes
Table S1b:	List of X-chromosome escapee genes
Table S2:	Mouse biomart gene annotations (non-filtered)
Table S3:	List of cell cycle genes (Whitfield et al, 2002, non-filtered)
Table S4:	Evaluation of lncRNAs with cell cycle specific expression pattern
Table S5a:	List of primers used for qRTPCR
Table S5b:	List of siRNAs, shRNAs and ASOs
Table S6:	List of significant genes in shLockd/shCont treated stable NIH3T3 cells
Table S7:	List of significant lncRNA-mRNA gene pairs identified using allelic imbalance
Table S8a:	List of significant lncRNA-mRNA gene pairs using patterns of allelic expression (C57)
Table S8b:	List of significant lncRNA-mRNA gene pairs using patterns of allelic expression (CAST)
Table S9:	siRNA induced fold changes measured by qRTPCR and Smart-seq3

## Sheet: Table S1a
Supplementary Table 1a
List of autosomal imprinted genes
Gene	Expressed Allele
Znf264	Paternal
Gpr1	Paternal
Zdbf2	Paternal
Mcts2	Paternal
Mir296	Paternal
Mir298	Paternal
Sfmbt2	Paternal
Wt1	Maternal
Gatm	Maternal
H13	Maternal
Nnat	Paternal
Blcap	Isoform Dependent
Nespas	Paternal
Gnas	Isoform Dependent
Ngfb	Paternal
Gnai3	Maternal
Lin28a
Trp73	Unknown
Magi2	Paternal
Il6
Mkrn1-ps1	Paternal
Mir335
Pon3	Maternal
Ppp1r9a	Maternal
Peg10	Paternal
Asb4	Maternal
Tfpi2	Maternal
Sgce	Paternal
Calcr	Maternal
Mest	Paternal
Pon2	Maternal
Cpa4	Unknown
Copg2	Maternal
Klf14	Maternal
Nap1l5	Paternal
Ano1	Maternal
Peg3os	Maternal
LOC101055709
Dhcr7	Maternal
Usp29	Paternal
Peg3	Paternal
Zim1	Maternal
Zfp264	Paternal
Zim3	Maternal
Tgfb1	Maternal
Ndn	Paternal
Magel2	Paternal
Peg12	Paternal
Gabrg3	Unknown
Gabra5	Unknown
Gabrb3	Unknown
Ube3a	Maternal
Zfp127as	Maternal
Snrpn	Paternal
Pwcr1	Paternal
Mkrn3	Paternal
Ampd3	Maternal
H19	Maternal
Igf2	Paternal
Igf2as	Paternal
Ins2	Paternal
Th	Maternal
Ascl2	Maternal
Cd81	Maternal
Tssc4	Maternal
Kcnq1	Maternal
Kcnq1ot1	Paternal
Slc22a18	Maternal
Phlda2	Maternal
AF313042	Maternal
Cdkn1c	Maternal
Nap1l4	Maternal
Tnfrsf23	Maternal
Tnfrsf22	Maternal
AK155734	Maternal
Tnfrsf26	Maternal
Osbpl5	Unknown
Nctc1	Paternal
Zim2	Maternal
Atp10a	Maternal
Snurf	Paternal
Inpp5f V2	Paternal
Gab1	Paternal
Musd2
Ntm
Snx14	Paternal
Mir184	Paternal
Rasgrf1	Paternal
Sdhd	Unknown
Hymai	Paternal
Plagl1	Paternal
Dcn	Maternal
Ctnna3	Unknown
Ccdc40
Ddc	Paternal
Grb10	Isoform Dependent
Zrsr1	Paternal
Commd1	Maternal
U2af1-rs1	Paternal
AF357355	Maternal
Mir370	Maternal
AF357359	Maternal
Mir337	Maternal
Mir376b	Maternal
Mir154	Maternal
Mir136	Maternal
B830012L14Rik	Maternal
Mir134	Maternal
Mir380	Maternal
Mir127	Maternal
Mir431	Maternal
Mir411	Maternal
Mir410	Maternal
Dlk1	Paternal
Gtl2	Maternal
AF357426	Maternal
AF357341	Maternal
AF357425	Maternal
AF357428	Maternal
Rian	Maternal
Rtl1	Paternal
Dio3	Paternal
Begain	Isoform Dependent
Mirg	Maternal
Htr2a	Maternal
Peg13	Paternal
Kcnk9	Maternal
Slc38a4	Paternal
Slc22a3	Maternal
Slc22a2	Maternal
Igf2r	Maternal
Air	Paternal
Impact	Paternal
Ins1	Paternal
Rhox5	Isoform Dependent
Tsix	Maternal
Jpx	Paternal
Ftx	Paternal
Zcchc13	Maternal
Xist	Paternal

## Sheet: Table S1b
Supplementary Table 1b
List of X-chromosome escapee genes
GeneName
Xist
1810030O07Rik
5530601H04Rik
Kdm6a
Kdm5c
2610029G23Rik
Med14
Utp14a
Ddx3x
Gpkow
Timp1
Uba1
Flna
Sh3bgrl
Maged1

## Sheet: Table S2
Supplementary Table 2
Mouse biomart gene annotations (non-filtered)
GeneStableID	TranscriptStableID	GeneName	GeneType	Strand	Chromosome	GeneStart	GeneEnd	TSS	TranscriptStart	TranscriptEnd	TranscriptLength
ENSMUSG00000064372	ENSMUST00000082423	mt-Tp	Mt_tRNA	-1	MT	15356	15422	15422	15356	15422	67
ENSMUSG00000064371	ENSMUST00000082422	mt-Tt	Mt_tRNA	1	MT	15289	15355	15289	15289	15355	67
ENSMUSG00000064370	ENSMUST00000082421	mt-Cytb	protein_coding	1	MT	14145	15288	14145	14145	15288	1144
ENSMUSG00000064369	ENSMUST00000082420	mt-Te	Mt_tRNA	-1	MT	14071	14139	14139	14071	14139	69
ENSMUSG00000064368	ENSMUST00000082419	mt-Nd6	protein_coding	-1	MT	13552	14070	14070	13552	14070	519
ENSMUSG00000064367	ENSMUST00000082418	mt-Nd5	protein_coding	1	MT	11742	13565	11742	11742	13565	1824
ENSMUSG00000064366	ENSMUST00000082417	mt-Tl2	Mt_tRNA	1	MT	11671	11741	11671	11671	11741	71
ENSMUSG00000064365	ENSMUST00000082416	mt-Ts2	Mt_tRNA	1	MT	11613	11671	11613	11613	11671	59
ENSMUSG00000064364	ENSMUST00000082415	mt-Th	Mt_tRNA	1	MT	11546	11612	11546	11546	11612	67
ENSMUSG00000064363	ENSMUST00000082414	mt-Nd4	protein_coding	1	MT	10167	11544	10167	10167	11544	1378
ENSMUSG00000065947	ENSMUST00000084013	mt-Nd4l	protein_coding	1	MT	9877	10173	9877	9877	10173	297
ENSMUSG00000064361	ENSMUST00000082412	mt-Tr	Mt_tRNA	1	MT	9808	9875	9808	9808	9875	68
ENSMUSG00000064360	ENSMUST00000082411	mt-Nd3	protein_coding	1	MT	9459	9806	9459	9459	9806	348
ENSMUSG00000064359	ENSMUST00000082410	mt-Tg	Mt_tRNA	1	MT	9391	9458	9391	9391	9458	68
ENSMUSG00000064358	ENSMUST00000082409	mt-Co3	protein_coding	1	MT	8607	9390	8607	8607	9390	784
ENSMUSG00000064357	ENSMUST00000082408	mt-Atp6	protein_coding	1	MT	7927	8607	7927	7927	8607	681
ENSMUSG00000064356	ENSMUST00000082407	mt-Atp8	protein_coding	1	MT	7766	7969	7766	7766	7969	204
ENSMUSG00000064355	ENSMUST00000082406	mt-Tk	Mt_tRNA	1	MT	7700	7764	7700	7700	7764	65
ENSMUSG00000064354	ENSMUST00000082405	mt-Co2	protein_coding	1	MT	7013	7696	7013	7013	7696	684
ENSMUSG00000064353	ENSMUST00000082404	mt-Td	Mt_tRNA	1	MT	6942	7011	6942	6942	7011	70
ENSMUSG00000064352	ENSMUST00000082403	mt-Ts1	Mt_tRNA	-1	MT	6870	6938	6938	6870	6938	69
ENSMUSG00000064351	ENSMUST00000082402	mt-Co1	protein_coding	1	MT	5328	6872	5328	5328	6872	1545
ENSMUSG00000064350	ENSMUST00000082401	mt-Ty	Mt_tRNA	-1	MT	5260	5326	5326	5260	5326	67
ENSMUSG00000064349	ENSMUST00000082400	mt-Tc	Mt_tRNA	-1	MT	5192	5257	5257	5192	5257	66
ENSMUSG00000064348	ENSMUST00000082399	mt-Tn	Mt_tRNA	-1	MT	5089	5159	5159	5089	5159	71
ENSMUSG00000064347	ENSMUST00000082398	mt-Ta	Mt_tRNA	-1	MT	5018	5086	5086	5018	5086	69
ENSMUSG00000064346	ENSMUST00000082397	mt-Tw	Mt_tRNA	1	MT	4950	5016	4950	4950	5016	67
ENSMUSG00000064345	ENSMUST00000082396	mt-Nd2	protein_coding	1	MT	3914	4951	3914	3914	4951	1038
ENSMUSG00000064344	ENSMUST00000082395	mt-Tm	Mt_tRNA	1	MT	3845	3913	3845	3845	3913	69
ENSMUSG00000064343	ENSMUST00000082394	mt-Tq	Mt_tRNA	-1	MT	3772	3842	3842	3772	3842	71
ENSMUSG00000064342	ENSMUST00000082393	mt-Ti	Mt_tRNA	1	MT	3706	3774	3706	3706	3774	69
ENSMUSG00000064341	ENSMUST00000082392	mt-Nd1	protein_coding	1	MT	2751	3707	2751	2751	3707	957
ENSMUSG00000064340	ENSMUST00000082391	mt-Tl1	Mt_tRNA	1	MT	2676	2750	2676	2676	2750	75
ENSMUSG00000064339	ENSMUST00000082390	mt-Rnr2	Mt_rRNA	1	MT	1094	2675	1094	1094	2675	1582
ENSMUSG00000064338	ENSMUST00000082389	mt-Tv	Mt_tRNA	1	MT	1025	1093	1025	1025	1093	69
ENSMUSG00000064337	ENSMUST00000082388	mt-Rnr1	Mt_rRNA	1	MT	70	1024	70	70	1024	955
ENSMUSG00000064336	ENSMUST00000082387	mt-Tf	Mt_tRNA	1	MT	1	68	1	1	68	68
ENSMUSG00000085084	ENSMUST00000149387	4930570G19Rik	lncRNA	-1	3	156546753	156561746	156561687	156546753	156561687	986
ENSMUSG00000082693	ENSMUST00000120855	Gm15190	processed_pseudogene	-1	X	159584783	159585058	159585058	159584783	159585058	276
ENSMUSG00000060216	ENSMUST00000124112	Arrb2	protein_coding	1	11	70432635	70440828	70432635	70432635	70435996	574
ENSMUSG00000042506	ENSMUST00000041683	Usp22	protein_coding	-1	11	61151785	61175055	61175055	61151785	61175055	4434
ENSMUSG00000100228	ENSMUST00000186115	Gm29257	processed_pseudogene	1	1	133025801	133026439	133025801	133025801	133026439	639
ENSMUSG00000109332	ENSMUST00000207190	Gm44742	TEC	-1	7	59202391	59203802	59203802	59202391	59203802	1412
ENSMUSG00000108745	ENSMUST00000205552	Gm17908	processed_pseudogene	1	7	65170642	65171897	65170642	65170642	65171897	1256
ENSMUSG00000108445	ENSMUST00000205315	Gm17918	processed_pseudogene	-1	7	65173618	65174191	65174191	65173618	65174191	574
ENSMUSG00000075025	ENSMUST00000099693	Gm10804	lncRNA	1	2	93452819	93469871	93452819	93452819	93469871	2244
ENSMUSG00000108587	ENSMUST00000206760	1810049I09Rik	lncRNA	-1	7	65212814	65213429	65213369	65212814	65213369	556
ENSMUSG00000108500	ENSMUST00000206710	Gm45033	TEC	-1	7	116396551	116399717	116399717	116396551	116399717	3167
ENSMUSG00000028256	ENSMUST00000199435	Odf2l	protein_coding	1	3	145118588	145153915	145118588	145118588	145122381	3794
ENSMUSG00000108738	ENSMUST00000206930	Gm44777	lncRNA	1	7	116334255	116338633	116334255	116334255	116335136	571
ENSMUSG00000111411	ENSMUST00000216884	Gm33778	processed_pseudogene	1	9	98918978	98919681	98918978	98918978	98919681	704
ENSMUSG00000079471	ENSMUST00000178858	Mymx	protein_coding	-1	17	45600971	45602102	45602067	45600971	45602067	804
ENSMUSG00000029364	ENSMUST00000031309	Wsb2	protein_coding	1	5	117357304	117378601	117357304	117357304	117378601	2421
ENSMUSG00000043964	ENSMUST00000118865	Orai3	protein_coding	1	7	127769815	127775150	127769815	127769815	127774692	768
ENSMUSG00000046805	ENSMUST00000081035	Mpeg1	protein_coding	1	19	12460779	12465283	12460779	12460779	12465283	4334
ENSMUSG00000108359	ENSMUST00000205973	C430039J01Rik	TEC	-1	7	116409847	116410803	116410803	116409847	116410803	957
ENSMUSG00000025016	ENSMUST00000025989	Tm9sf3	protein_coding	-1	19	41210844	41263997	41263997	41210844	41263997	8096
ENSMUSG00000097592	ENSMUST00000180701	4930500F10Rik	lncRNA	1	9	106247960	106249413	106247960	106247960	106249413	1224
ENSMUSG00000027332	ENSMUST00000028807	Ivd	protein_coding	1	2	118861954	118882909	118861954	118861954	118882909	3665
ENSMUSG00000045374	ENSMUST00000117392	Wdr81	protein_coding	-1	11	75440944	75454717	75454438	75440948	75454438	6625
ENSMUSG00000032786	ENSMUST00000112524	Alas1	protein_coding	-1	9	106233455	106248654	106247730	106233455	106247730	3089
ENSMUSG00000068085	ENSMUST00000170255	Cyp2d11	protein_coding	-1	15	82389154	82394022	82394022	82389154	82394022	1590
ENSMUSG00000110410	ENSMUST00000209302	4933421D24Rik	lncRNA	1	8	77305533	77313299	77305533	77305533	77313299	1286
ENSMUSG00000109732	ENSMUST00000210418	Gm45285	lncRNA	1	8	77331970	77336922	77331970	77331970	77336922	749
ENSMUSG00000020255	ENSMUST00000020488	D10Wsu102e	protein_coding	1	10	83360221	83488505	83360221	83360221	83488505	123179
ENSMUSG00000110258	ENSMUST00000210161	Gm45406	lncRNA	1	8	77282861	77286207	77282861	77282861	77286207	1637
ENSMUSG00000037148	ENSMUST00000076316	Arhgap10	protein_coding	-1	8	77250366	77517953	77517953	77250366	77517953	3084
ENSMUSG00000020256	ENSMUST00000020497	Aldh1l2	protein_coding	-1	10	83487450	83534140	83534140	83487450	83534140	6027
ENSMUSG00000084780	ENSMUST00000147398	Gm15350	lncRNA	-1	8	12828335	12833865	12831919	12828335	12831919	521
ENSMUSG00000027452	ENSMUST00000028944	Acss1	protein_coding	-1	2	150618105	150668500	150668258	150618105	150668258	3618
ENSMUSG00000065954	ENSMUST00000084512	Tacc1	protein_coding	-1	8	25154552	25256588	25201449	25154552	25201449	6471
ENSMUSG00000020780	ENSMUST00000021133	Srp68	protein_coding	-1	11	116245166	116274217	116274217	116245166	116274217	2526
ENSMUSG00000026632	ENSMUST00000110893	Tatdn3	protein_coding	-1	1	191045826	191062932	191062932	191045826	191062932	1242
ENSMUSG00000032489	ENSMUST00000198858	Kif9	protein_coding	1	9	110476958	110525179	110476958	110476958	110489889	453
ENSMUSG00000078940	ENSMUST00000109332	Wfdc11	protein_coding	-1	2	164662894	164674087	164674087	164662894	164674087	617
ENSMUSG00000107109	ENSMUST00000201197	Gm42571	TEC	-1	5	73187954	73190417	73190417	73187954	73190417	2464
ENSMUSG00000090561	ENSMUST00000168686	Gm17207	lncRNA	-1	5	73210156	73212643	73212643	73210156	73212643	645
ENSMUSG00000085465	ENSMUST00000145372	Gm15347	lncRNA	-1	8	12860358	12877344	12877344	12860358	12877344	385
ENSMUSG00000107171	ENSMUST00000202292	Gm42572	TEC	-1	5	73041777	73045154	73045154	73041777	73045154	3378
ENSMUSG00000029363	ENSMUST00000086461	Rfc5	protein_coding	-1	5	117378103	117389047	117389047	117378103	117389047	2796
ENSMUSG00000113357	ENSMUST00000222018	Gm19195	processed_pseudogene	-1	12	111860626	111861136	111861136	111860626	111861136	511
ENSMUSG00000067704	ENSMUST00000088260	Wfdc13	protein_coding	1	2	164685107	164687706	164685107	164685107	164687706	1074
ENSMUSG00000031441	ENSMUST00000033818	Atp11a	protein_coding	1	8	12757014	12868728	12757014	12757014	12868728	7549
ENSMUSG00000001227	ENSMUST00000001256	Sema6b	protein_coding	-1	17	56123085	56140343	56140343	56123085	56140343	3736
ENSMUSG00000017310	ENSMUST00000017454	Spint4	protein_coding	1	2	164698501	164702453	164698501	164698501	164702453	751
ENSMUSG00000042289	ENSMUST00000046863	Hsd3b7	protein_coding	1	7	127800604	127803802	127800604	127800604	127803802	1828
ENSMUSG00000030729	ENSMUST00000084935	Pgm2l1	protein_coding	1	7	100227394	100278868	100227394	100227394	100278867	8834
ENSMUSG00000032528	ENSMUST00000035115	Vipr1	protein_coding	1	9	121642716	121672954	121642716	121642716	121672954	4902
ENSMUSG00000074593	ENSMUST00000103097	Spint5	protein_coding	1	2	164715305	164718068	164715305	164715305	164718068	443
ENSMUSG00000039103	ENSMUST00000199470	Nexn	protein_coding	-1	3	152236982	152266350	152265767	152236982	152265767	2392
ENSMUSG00000107378	ENSMUST00000202981	Gm18995	processed_pseudogene	1	6	127167575	127168094	127167575	127167575	127168094	520
ENSMUSG00000107379	ENSMUST00000201546	Gm43126	lncRNA	1	6	127122966	127126155	127122966	127122966	127126155	429
ENSMUSG00000076434	ENSMUST00000103096	Wfdc3	protein_coding	-1	2	164731180	164745931	164743312	164731180	164743312	911
ENSMUSG00000097166	ENSMUST00000180811	9330179D12Rik	lncRNA	1	6	127149389	127212411	127149389	127149389	127212119	1001
ENSMUSG00000106755	ENSMUST00000202145	Tpi-rs11	processed_pseudogene	-1	6	127183409	127183718	127183718	127183409	127183718	310
ENSMUSG00000052142	ENSMUST00000063824	Rasal3	protein_coding	-1	17	32390659	32403583	32403583	32390659	32403583	3681
ENSMUSG00000000184	ENSMUST00000000188	Ccnd2	protein_coding	-1	6	127125162	127152193	127151060	127125162	127151060	6330
ENSMUSG00000082626	ENSMUST00000117939	Rps13-ps5	processed_pseudogene	-1	11	61205720	61206175	61206175	61205720	61206175	456
ENSMUSG00000039768	ENSMUST00000062904	Dnajc11	protein_coding	1	4	151933691	151982137	151933691	151933691	151982137	3151
ENSMUSG00000014859	ENSMUST00000015003	E2f4	protein_coding	1	8	105297663	105305370	105297663	105297663	105305370	1993
ENSMUSG00000087642	ENSMUST00000223335	Ighe	IG_C_gene	-1	12	113269260	113273248	113273248	113269260	113273248	1460
ENSMUSG00000040007	ENSMUST00000151162	Bahd1	protein_coding	1	2	118900377	118924528	118900377	118900377	118916479	662
ENSMUSG00000046182	ENSMUST00000073935	Gsg1l	protein_coding	-1	7	125878420	126082411	126082411	125878420	126082411	3923
ENSMUSG00000020793	ENSMUST00000055872	Galr2	protein_coding	1	11	116280939	116283938	116280939	116280939	116283938	1940
ENSMUSG00000049285	ENSMUST00000057773	Mblac1	protein_coding	1	5	138194314	138195621	138194314	138194314	138195621	1308
ENSMUSG00000087406	ENSMUST00000145525	E130215H24Rik	lncRNA	1	2	150667494	150668935	150667494	150667494	150668935	939
ENSMUSG00000114332	ENSMUST00000223825	Gm8847	processed_pseudogene	-1	13	100559402	100560032	100560032	100559402	100560032	631
ENSMUSG00000114360	ENSMUST00000224080	Gm48596	lncRNA	1	13	100557426	100560639	100557426	100557426	100560639	441
ENSMUSG00000089987	ENSMUST00000160622	Gpx2-ps1	processed_pseudogene	1	7	100264675	100265245	100264675	100264675	100265245	571
ENSMUSG00000103213	ENSMUST00000194273	Gm38289	TEC	-1	10	120663252	120667017	120667017	120663252	120667017	597
ENSMUSG00000112716	ENSMUST00000219150	4930471E19Rik	lncRNA	-1	10	120632672	120699203	120699203	120632672	120699203	737
ENSMUSG00000023883	ENSMUST00000024657	Phf10	protein_coding	-1	17	14945009	14961273	14961273	14945009	14961273	1663
ENSMUSG00000108376	ENSMUST00000206586	Gm44874	TEC	-1	7	126062906	126064447	126064447	126062906	126064447	1542
ENSMUSG00000103017	ENSMUST00000195670	Gm37505	TEC	1	10	120731815	120732855	120731815	120731815	120732855	461
ENSMUSG00000009145	ENSMUST00000077502	Dqx1	protein_coding	1	6	83057844	83067318	83057844	83057844	83067318	3257
ENSMUSG00000078185	ENSMUST00000104984	Chml	protein_coding	-1	1	175682237	175692901	175692630	175682237	175692630	6905
ENSMUSG00000059316	ENSMUST00000080065	Slc27a4	protein_coding	1	2	29802634	29817522	29802634	29802634	29817522	4054
ENSMUSG00000085148	ENSMUST00000149940	Mir22hg	lncRNA	1	11	75461539	75466676	75461539	75461539	75466676	1752
ENSMUSG00000089783	ENSMUST00000160126	Gm454	lncRNA	-1	5	138203609	138207308	138207308	138203609	138207308	751
ENSMUSG00000090062	ENSMUST00000229209	Galnt6os	lncRNA	1	15	100695773	100704896	100695773	100695773	100698579	561
ENSMUSG00000112757	ENSMUST00000219611	Gm10743	TEC	-1	10	120745976	120748333	120748333	120745976	120748333	2358
ENSMUSG00000030204	ENSMUST00000032326	Ddx47	protein_coding	1	6	135011612	135023776	135011612	135011612	135023776	1764
ENSMUSG00000106338	ENSMUST00000200129	Gm43645	lncRNA	1	5	138207508	138207972	138207508	138207508	138207972	341
ENSMUSG00000086424	ENSMUST00000133675	Gm15569	lncRNA	1	15	86185728	86187152	86185728	86185728	86187152	594
ENSMUSG00000037280	ENSMUST00000159715	Galnt6	protein_coding	-1	15	100691813	100729376	100729376	100691813	100729376	3796
ENSMUSG00000026525	ENSMUST00000027809	Opn3	protein_coding	-1	1	175662421	175692776	175692776	175662421	175692776	1913
ENSMUSG00000050199	ENSMUST00000046548	Lgr4	protein_coding	1	2	109917647	110014257	109917647	109917647	110014257	5060
ENSMUSG00000035891	ENSMUST00000044332	Cerk	protein_coding	-1	15	86139128	86186141	86186141	86139129	86186141	4518
ENSMUSG00000097882	ENSMUST00000184762	0610038B21Rik	lncRNA	1	8	77517056	77523898	77517056	77517056	77518579	1524
ENSMUSG00000038217	ENSMUST00000124718	Tlcd2	protein_coding	1	11	75461715	75470899	75461715	75461715	75469663	564
ENSMUSG00000026457	ENSMUST00000027727	Adipor1	protein_coding	1	1	134415378	134433351	134415378	134415378	134433351	3123
ENSMUSG00000109873	ENSMUST00000209499	Gm45407	TEC	-1	8	77368841	77372516	77372516	77368841	77372516	3676
ENSMUSG00000085134	ENSMUST00000137561	Gm11659	lncRNA	-1	11	104250902	104259361	104259361	104250902	104259361	466
ENSMUSG00000109807	ENSMUST00000211328	Gm45244	TEC	-1	8	46471391	46473590	46473590	46471391	46473590	2200
ENSMUSG00000116498	ENSMUST00000229334	Gm38563	lncRNA	1	15	61157869	61165735	61157869	61157869	61165735	715
ENSMUSG00000018796	ENSMUST00000034046	Acsl1	protein_coding	1	8	46471037	46536051	46471037	46471037	46536051	3897
ENSMUSG00000114299	ENSMUST00000223838	Gm47791	protein_coding	-1	1	82770824	82771243	82771243	82770824	82771243	420
ENSMUSG00000033080	ENSMUST00000046095	Vsx1	protein_coding	-1	2	150680702	150689360	150689360	150680702	150689360	3791
ENSMUSG00000086097	ENSMUST00000148974	Gm16250	processed_pseudogene	-1	13	54840649	54840904	54840904	54840649	54840904	256
ENSMUSG00000075181	ENSMUST00000099885	Olfr1066	protein_coding	-1	2	86455328	86456269	86456269	86455328	86456269	942
ENSMUSG00000099771	ENSMUST00000186121	Gm19257	processed_pseudogene	-1	1	82777028	82777210	82777210	82777028	82777210	183
ENSMUSG00000000215	ENSMUST00000105931	Ins2	protein_coding	-1	7	142678656	142743381	142679685	142678656	142679685	472
ENSMUSG00000102280	ENSMUST00000192756	Gm36999	TEC	-1	1	82806423	82807468	82807468	82806423	82807468	1046
ENSMUSG00000080752	ENSMUST00000120755	Olfr1069-ps1	unprocessed_pseudogene	-1	2	86463791	86465075	86465075	86463791	86465075	965
ENSMUSG00000100170	ENSMUST00000186334	Gm28942	lncRNA	1	1	82819835	82820377	82819835	82819835	82820377	365
ENSMUSG00000100744	ENSMUST00000185925	Gm17764	processed_pseudogene	-1	1	82822471	82822861	82822861	82822471	82822861	391
ENSMUSG00000086563	ENSMUST00000147128	Platr15	lncRNA	-1	2	150704536	150706876	150706876	150704536	150706876	768
ENSMUSG00000111643	ENSMUST00000214379	Gm48628	unprocessed_pseudogene	-1	2	86470521	86471463	86471463	86470521	86471463	305
ENSMUSG00000050088	ENSMUST00000052691	1600012H06Rik	protein_coding	1	17	14943184	14959570	14943184	14943184	14945936	2506
ENSMUSG00000116000	ENSMUST00000229129	Gm49497	lncRNA	1	15	61184151	61241065	61184151	61184151	61241065	680
ENSMUSG00000111736	ENSMUST00000215939	Olfr1070-ps1	unprocessed_pseudogene	-1	2	86473335	86473722	86473722	86473335	86473722	388
ENSMUSG00000100630	ENSMUST00000187349	Gm28450	lncRNA	-1	2	150723984	150724621	150724621	150723984	150724621	638
ENSMUSG00000060459	ENSMUST00000115349	Kng2	protein_coding	-1	16	22985854	23029482	23029068	22985854	23029068	1577
ENSMUSG00000051048	ENSMUST00000057023	P4ha3	protein_coding	1	7	100285520	100319699	100285520	100285520	100319699	2361
ENSMUSG00000111772	ENSMUST00000217292	Olfr228	protein_coding	-1	2	86481921	86487386	86487386	86481921	86487386	1854
ENSMUSG00000035314	ENSMUST00000037528	Gdpd5	protein_coding	1	7	99381414	99461877	99381414	99381414	99461877	4611
ENSMUSG00000028037	ENSMUST00000029671	Ifi44	protein_coding	-1	3	151730922	151749960	151749960	151730922	151749960	2910
ENSMUSG00000111518	ENSMUST00000215705	Olfr1073-ps1	unprocessed_pseudogene	-1	2	86487927	86488404	86488404	86487927	86488404	478
ENSMUSG00000082547	ENSMUST00000117635	Olfr1073-ps1	unprocessed_pseudogene	-1	2	86488416	86488796	86488796	86488416	86488796	381
ENSMUSG00000116299	ENSMUST00000230678	Gm29904	lncRNA	1	15	61288441	61393822	61288441	61288441	61331370	1079
ENSMUSG00000031832	ENSMUST00000212929	Taf1c	protein_coding	-1	8	119597871	119605222	119605206	119597871	119605206	3474
ENSMUSG00000026523	ENSMUST00000195794	Wdr64	protein_coding	1	1	175698593	175815734	175698593	175698593	175743886	1392
ENSMUSG00000110999	ENSMUST00000214201	Olfr1075-ps1	unprocessed_pseudogene	1	2	86497406	86497875	86497406	86497406	86497875	470
ENSMUSG00000086453	ENSMUST00000124435	Gm11457	lncRNA	-1	2	164754242	164769666	164769619	164754242	164769619	490
ENSMUSG00000111105	ENSMUST00000217442	Gm5023	unprocessed_pseudogene	1	2	86503661	86504247	86503661	86503661	86504247	587
ENSMUSG00000046006	ENSMUST00000058806	Gapt	protein_coding	-1	13	110352616	110357199	110357187	110352616	110357187	2069
ENSMUSG00000060742	ENSMUST00000076263	Olfr1076	protein_coding	1	2	86508461	86509402	86508461	86508461	86509402	942
ENSMUSG00000105084	ENSMUST00000196522	Gm43365	TEC	-1	5	108598521	108600626	108600626	108598521	108600626	2106
ENSMUSG00000093492	ENSMUST00000177219	Gm20651	processed_pseudogene	-1	4	95561831	95562159	95562159	95561831	95562159	329
ENSMUSG00000017299	ENSMUST00000017443	Dnttip1	protein_coding	1	2	164745983	164768607	164745983	164745983	164768607	1664
ENSMUSG00000113962	ENSMUST00000223276	Gm47618	processed_pseudogene	-1	12	74593652	74594100	74594100	74593652	74594100	449
ENSMUSG00000042308	ENSMUST00000047075	Setd1a	protein_coding	1	7	127776670	127800122	127776670	127776670	127800122	6487
ENSMUSG00000108398	ENSMUST00000205501	Gm30191	protein_coding	1	4	134246935	134250042	134246935	134246935	134250042	647
ENSMUSG00000074916	ENSMUST00000099546	Chst14	protein_coding	1	2	118926496	118928585	118926496	118926496	118928585	2090
ENSMUSG00000113562	ENSMUST00000222260	Gm47619	processed_pseudogene	-1	12	74705246	74705728	74705728	74705246	74705728	483
ENSMUSG00000002897	ENSMUST00000204239	Il17ra	protein_coding	1	6	120463247	120487559	120463247	120463247	120483729	4804
ENSMUSG00000105583	ENSMUST00000197269	Gm43777	lncRNA	-1	5	124817801	124818312	124818312	124817801	124818312	376
ENSMUSG00000113845	ENSMUST00000223498	Gm39473	lncRNA	1	12	74825345	74827722	74825345	74825345	74827722	522
ENSMUSG00000038011	ENSMUST00000141137	Dnah10	protein_coding	1	5	124725085	124834308	124725085	124725085	124834303	13862
ENSMUSG00000113974	ENSMUST00000221968	4930442G10Rik	lncRNA	1	12	74842738	74849666	74842738	74842738	74849666	1096
ENSMUSG00000084802	ENSMUST00000130025	Gm14089	lncRNA	1	2	118997068	119000684	118997068	118997068	119000684	318
ENSMUSG00000062365	ENSMUST00000071458	Gm4968	processed_pseudogene	1	6	127233762	127234619	127233762	127233762	127234619	858
ENSMUSG00000105730	ENSMUST00000196357	Gm43838	lncRNA	1	5	64360514	64363631	64360514	64360514	64363631	348
ENSMUSG00000107013	ENSMUST00000202533	Gm43635	lncRNA	-1	6	127251638	127254644	127254644	127251638	127254644	352
ENSMUSG00000081413	ENSMUST00000121613	Uqcrh-ps2	processed_pseudogene	1	2	119008209	119008477	119008209	119008209	119008477	269
ENSMUSG00000081113	ENSMUST00000121087	Gm7308	processed_pseudogene	-1	6	127282063	127282509	127282509	127282063	127282509	447
ENSMUSG00000105443	ENSMUST00000200306	Gm43837	lncRNA	1	5	64383454	64386205	64383454	64383454	64386205	668
ENSMUSG00000101061	ENSMUST00000188474	Platr1	lncRNA	1	1	134435628	134439597	134435628	134435628	134439597	3316
ENSMUSG00000100911	ENSMUST00000189767	1700027F09Rik	lncRNA	-1	5	64454813	64467943	64467943	64454813	64467943	767
ENSMUSG00000107153	ENSMUST00000202005	Gm38404	lncRNA	-1	6	127296186	127307967	127307967	127296186	127307967	2496
ENSMUSG00000101240	ENSMUST00000191410	Gm28266	processed_pseudogene	-1	9	98925174	98925612	98925612	98925174	98925612	439
ENSMUSG00000105105	ENSMUST00000199362	Gm31363	lncRNA	1	5	64433955	64473588	64433955	64433955	64473588	541
ENSMUSG00000102722	ENSMUST00000192012	Gm37935	TEC	-1	1	134454492	134455473	134455473	134454492	134455473	982
ENSMUSG00000003352	ENSMUST00000229223	Cacnb3	protein_coding	1	15	98630840	98644529	98630840	98630840	98639516	346
ENSMUSG00000111948	ENSMUST00000218914	Gm47055	processed_pseudogene	1	10	110480637	110481077	110480637	110480637	110481077	441
ENSMUSG00000080983	ENSMUST00000119301	Gm5419	processed_pseudogene	-1	X	161272237	161272840	161272840	161272237	161272840	527
ENSMUSG00000105251	ENSMUST00000197305	4930526M16Rik	TEC	1	5	64468057	64469010	64468057	64468057	64469010	954
ENSMUSG00000116504	ENSMUST00000230515	I730030J21Rik	lncRNA	-1	15	100730481	100732737	100732720	100730481	100732720	2139
ENSMUSG00000044469	ENSMUST00000233649	Tnfaip8l1	protein_coding	1	17	56162477	56173955	56162477	56162477	56166483	4007
ENSMUSG00000039982	ENSMUST00000045521	Dtx4	protein_coding	-1	19	12466338	12501454	12501454	12466338	12501454	5226
ENSMUSG00000039983	ENSMUST00000036470	Ccdc32	protein_coding	-1	2	119017779	119029393	119029393	119017779	119029393	1870
ENSMUSG00000034402	ENSMUST00000042299	Kcnh5	protein_coding	-1	12	74897220	75177332	75177332	74897220	75177332	4058
ENSMUSG00000024892	ENSMUST00000224726	Pcx	protein_coding	1	19	4510472	4621752	4510486	4510486	4621679	4061
ENSMUSG00000094626	ENSMUST00000178687	Tmem121b	protein_coding	-1	6	120488939	120493807	120493807	120488939	120493807	4869
ENSMUSG00000115270	ENSMUST00000226138	5430430K15Rik	TEC	1	14	54446318	54447861	54446318	54446318	54447861	1544
ENSMUSG00000115084	ENSMUST00000228391	Gm49246	TEC	-1	15	36499977	36503431	36503431	36499977	36503431	3455
ENSMUSG00000104094	ENSMUST00000193545	Gm37314	TEC	-1	9	101188598	101191282	101191282	101188598	101191282	2685
ENSMUSG00000104061	ENSMUST00000195293	Gm37953	TEC	1	9	101150312	101152195	101150312	101150312	101152195	1884
ENSMUSG00000031831	ENSMUST00000093100	Dnaaf1	protein_coding	1	8	119575235	119598454	119575235	119575235	119598454	2821
ENSMUSG00000109826	ENSMUST00000209197	Gm45658	processed_pseudogene	1	8	43804844	43805423	43804844	43804844	43805423	580
ENSMUSG00000102452	ENSMUST00000195306	Gm38344	TEC	-1	9	101186556	101187908	101187908	101186556	101187908	1353
ENSMUSG00000103672	ENSMUST00000194716	Gm37621	TEC	1	9	101116701	101122231	101116701	101116701	101122231	5531
ENSMUSG00000109993	ENSMUST00000209295	Gm45659	lncRNA	-1	8	43908656	43914604	43914604	43908656	43914604	564
ENSMUSG00000112398	ENSMUST00000220061	9230102K24Rik	lncRNA	1	10	110596266	110615961	110596266	110596266	110615796	654
ENSMUSG00000104392	ENSMUST00000195535	Gm37962	TEC	1	9	101113805	101115838	101113805	101113805	101115838	2034
ENSMUSG00000087298	ENSMUST00000119337	Gm9392	processed_pseudogene	-1	7	46820864	46821417	46821417	46820864	46821417	554
ENSMUSG00000109856	ENSMUST00000210145	Gm19855	processed_pseudogene	-1	8	44048121	44048369	44048369	44048121	44048369	249
ENSMUSG00000021484	ENSMUST00000021940	Lman2	protein_coding	-1	13	55343833	55362783	55362783	55343833	55362783	4315
ENSMUSG00000022175	ENSMUST00000022782	Lrp10	protein_coding	1	14	54464137	54471497	54464137	54464137	54471497	4228
ENSMUSG00000043154	ENSMUST00000075941	Ppp2r3a	protein_coding	-1	9	101105084	101251795	101251795	101105084	101251795	6786
ENSMUSG00000006599	ENSMUST00000006774	Gtf2h1	protein_coding	1	7	46796103	46823800	46796103	46796103	46823800	2736
ENSMUSG00000102378	ENSMUST00000193497	Gm37972	TEC	-1	8	44227718	44228545	44228545	44227718	44228545	379
ENSMUSG00000110409	ENSMUST00000211534	Gm9908	lncRNA	-1	8	44934712	44935159	44935159	44934712	44935159	448
ENSMUSG00000097072	ENSMUST00000181706	Foxl2os	lncRNA	-1	9	98949781	98955299	98955299	98949781	98955299	3095
ENSMUSG00000108402	ENSMUST00000206516	9430064I24Rik	TEC	-1	7	127800094	127802762	127802762	127800094	127802762	2669
ENSMUSG00000108815	ENSMUST00000154987	Gm49388	protein_coding	1	7	127785608	127803802	127785608	127785608	127803802	5188
ENSMUSG00000058613	ENSMUST00000180453	Cyp2d41-ps	unprocessed_pseudogene	-1	15	82777931	82782110	82782110	82777931	82782110	1503
ENSMUSG00000055835	ENSMUST00000212072	Zfp1	protein_coding	1	8	111643401	111671011	111643401	111643401	111671008	1930
ENSMUSG00000022940	ENSMUST00000113917	Pigp	protein_coding	-1	16	94358763	94371842	94370289	94358763	94370289	805
ENSMUSG00000020792	ENSMUST00000124281	Exoc7	protein_coding	-1	11	116288001	116307233	116307233	116305031	116307233	429
ENSMUSG00000117872	ENSMUST00000237668	A530088E08Rik	lncRNA	1	17	32396778	32412926	32396778	32396778	32412926	1314
ENSMUSG00000081378	ENSMUST00000117927	Rps13-ps4	processed_pseudogene	-1	8	119602170	119602625	119602625	119602170	119602625	456
ENSMUSG00000050397	ENSMUST00000051312	Foxl2	protein_coding	1	9	98955288	98958543	98955288	98955288	98958543	3256
ENSMUSG00000115918	ENSMUST00000229286	A930001M01Rik	lncRNA	-1	15	86453352	86475098	86475095	86453352	86475095	672
ENSMUSG00000033068	ENSMUST00000094467	Entpd6	protein_coding	1	2	150749042	150771675	150749042	150749042	150771675	2540
ENSMUSG00000105352	ENSMUST00000200615	C030018K13Rik	lncRNA	1	5	64477008	64483967	64477008	64477008	64483967	617
ENSMUSG00000079563	ENSMUST00000236386	Pglyrp2	protein_coding	-1	17	32412459	32424167	32424167	32412459	32424167	2817
ENSMUSG00000051864	ENSMUST00000063414	Tbc1d22a	protein_coding	1	15	86214459	86498503	86214459	86214459	86498503	3229
ENSMUSG00000106566	ENSMUST00000196532	Gm43836	TEC	1	5	64558183	64558563	64558183	64558183	64558563	381
ENSMUSG00000026568	ENSMUST00000195026	Mpc2	protein_coding	1	1	165460637	165481214	165460637	165460637	165464651	4015
ENSMUSG00000030652	ENSMUST00000098090	Coq7	protein_coding	-1	7	118509659	118533356	118533301	118509659	118533301	1215
ENSMUSG00000115767	ENSMUST00000226346	Gm10366	lncRNA	-1	14	54463042	54464742	54464742	54463042	54464742	1701
ENSMUSG00000104961	ENSMUST00000195932	Gm43835	TEC	1	5	64563771	64563919	64563771	64563771	64563919	149
ENSMUSG00000104806	ENSMUST00000197120	Gm42566	TEC	-1	5	64564177	64564819	64564819	64564177	64564819	643
ENSMUSG00000082357	ENSMUST00000118484	Gm13542	processed_pseudogene	-1	2	25994547	25995183	25995183	25994547	25995183	637
ENSMUSG00000117046	ENSMUST00000233853	Gm19183	processed_pseudogene	1	17	72256258	72257146	72256258	72256258	72257146	889
ENSMUSG00000086213	ENSMUST00000224046	A330040F15Rik	lncRNA	-1	19	12517915	12596566	12596519	12517915	12596519	1918
ENSMUSG00000099746	ENSMUST00000190974	Ppnr	lncRNA	1	19	55841672	55845897	55841672	55841672	55845897	3525
ENSMUSG00000055471	ENSMUST00000086639	Alk	protein_coding	-1	17	71868972	72604627	72603827	71868972	72603827	5454
ENSMUSG00000027544	ENSMUST00000074618	Nfatc2	protein_coding	-1	2	168476410	168601657	168590260	168476410	168590260	6637
ENSMUSG00000051452	ENSMUST00000050771	Gm11437	protein_coding	-1	11	84148351	84167476	84167476	84148351	84167476	1239
ENSMUSG00000036983	ENSMUST00000041003	Tfb1m	protein_coding	-1	17	3519256	3557781	3557781	3519256	3557781	1402
ENSMUSG00000024691	ENSMUST00000139270	Fam111a	protein_coding	1	19	12545740	12589768	12545740	12545740	12583963	386
ENSMUSG00000034744	ENSMUST00000037376	Nagk	protein_coding	1	6	83794982	83804018	83794982	83794982	83802556	1405
ENSMUSG00000058979	ENSMUST00000075303	Hdhd5	protein_coding	-1	6	120509494	120531319	120531319	120509494	120531319	1928
ENSMUSG00000103763	ENSMUST00000195380	Gm37860	TEC	1	1	165467500	165468533	165467500	165467500	165468533	1034
ENSMUSG00000109046	ENSMUST00000208092	Gm44571	processed_pseudogene	1	7	100381594	100382308	100381594	100381594	100382308	533
ENSMUSG00000078192	ENSMUST00000104990	Gm7290	processed_pseudogene	-1	7	142757236	142757852	142757852	142757236	142757852	617
ENSMUSG00000020532	ENSMUST00000133811	Acaca	protein_coding	1	11	84129672	84401651	84129672	84129672	84214290	889
ENSMUSG00000068009	ENSMUST00000088955	Bpifb6	protein_coding	1	2	153900388	153912795	153900388	153900388	153912795	1669
ENSMUSG00000008496	ENSMUST00000175774	Pou2f2	protein_coding	-1	7	25087344	25179726	25132488	25087344	25132488	7047
ENSMUSG00000099137	ENSMUST00000183512	Gm10603	lncRNA	-1	7	100446737	100474846	100474841	100446737	100474841	2279
ENSMUSG00000035298	ENSMUST00000037359	Klhl35	protein_coding	1	7	99466004	99474022	99466004	99466004	99474022	1954
ENSMUSG00000024985	ENSMUST00000041717	Tcf7l2	protein_coding	1	19	55741820	55933654	55741820	55741820	55933252	3590
ENSMUSG00000108952	ENSMUST00000207692	Gm39117	lncRNA	-1	7	142837271	142857582	142857582	142837271	142857582	1569
ENSMUSG00000073781	ENSMUST00000148734	Gm6471	lncRNA	1	7	142815252	142852266	142815252	142815252	142851465	587
ENSMUSG00000115039	ENSMUST00000228135	Gm7043	processed_pseudogene	-1	17	3461800	3462332	3462332	3461800	3462332	533
ENSMUSG00000023800	ENSMUST00000169838	Tiam2	protein_coding	1	17	3326573	3531344	3326573	3326573	3518979	5725
ENSMUSG00000019579	ENSMUST00000019723	Mydgf	protein_coding	-1	17	56175744	56183920	56183920	56175744	56183920	1710
ENSMUSG00000108338	ENSMUST00000206550	Gm44794	TEC	-1	7	65366372	65366782	65366782	65366372	65366782	411
ENSMUSG00000058626	ENSMUST00000120717	Capn11	protein_coding	-1	17	45630204	45659325	45659325	45630204	45659325	2591
ENSMUSG00000092183	ENSMUST00000173208	4930515G01Rik	lncRNA	-1	5	114773737	114774983	114774983	114773737	114774983	1247
ENSMUSG00000030516	ENSMUST00000102592	Tjp1	protein_coding	-1	7	65296165	65527781	65371239	65296165	65371239	7049
ENSMUSG00000114644	ENSMUST00000226106	Gm47243	lncRNA	1	19	12519800	12523576	12519800	12519800	12523576	448
ENSMUSG00000041870	ENSMUST00000102578	Ankrd13a	protein_coding	1	5	114774677	114806200	114774677	114774677	114805822	3717
ENSMUSG00000047248	ENSMUST00000051777	C2cd3	protein_coding	1	7	100372233	100470152	100372233	100372233	100470150	7803
ENSMUSG00000111907	ENSMUST00000219156	Gm48202	lncRNA	-1	10	120760821	120766028	120766028	120760821	120766028	387
ENSMUSG00000084836	ENSMUST00000139251	Gm16274	processed_pseudogene	-1	19	12568235	12568826	12568826	12568235	12568826	592
ENSMUSG00000114761	ENSMUST00000224027	Gm47242	lncRNA	-1	19	12539588	12540823	12540823	12539588	12540823	475
ENSMUSG00000044544	ENSMUST00000219219	4921513I03Rik	lncRNA	1	10	120765732	120778886	120765732	120765732	120774481	491
ENSMUSG00000000214	ENSMUST00000000219	Th	protein_coding	-1	7	142892752	142931128	142900014	142892752	142900014	1829
ENSMUSG00000117247	ENSMUST00000233448	Gm49923	TEC	-1	17	72520282	72522643	72522643	72520282	72522643	2362
ENSMUSG00000111118	ENSMUST00000217186	Gm6545	processed_pseudogene	-1	19	12528755	12530540	12530540	12528755	12530540	1786
ENSMUSG00000103047	ENSMUST00000195237	Gm37310	TEC	-1	15	8652106	8655073	8655073	8652106	8655073	2968
ENSMUSG00000117126	ENSMUST00000233690	Gm49924	TEC	-1	17	71925232	71927030	71927030	71925232	71927030	1799
ENSMUSG00000112872	ENSMUST00000218721	Gm47058	processed_pseudogene	-1	10	110634269	110634803	110634803	110634269	110634803	535
ENSMUSG00000005360	ENSMUST00000005493	Slc1a3	protein_coding	-1	15	8634124	8710764	8710764	8634124	8710764	4163
ENSMUSG00000101482	ENSMUST00000189256	Gm28883	processed_pseudogene	1	1	135869782	135870150	135869782	135869782	135870150	369
ENSMUSG00000019437	ENSMUST00000098545	Tlcd1	protein_coding	1	11	78176711	78181909	78176711	78176711	78180480	2897
ENSMUSG00000093739	ENSMUST00000177251	Gm20692	lncRNA	1	6	120512449	120513232	120512449	120512449	120513232	681
ENSMUSG00000001403	ENSMUST00000088248	Ube2c	protein_coding	1	2	164769898	164778822	164769898	164769898	164772907	967
ENSMUSG00000030744	ENSMUST00000032998	Rps3	protein_coding	-1	7	99477896	99483738	99483738	99477896	99483738	1908
ENSMUSG00000032807	ENSMUST00000036424	Alox12b	protein_coding	1	11	69156989	69169792	69156989	69156989	69169792	2431
ENSMUSG00000116976	ENSMUST00000232248	4930500H12Rik	lncRNA	1	16	73072338	73423667	73072338	73072338	73276501	1359
ENSMUSG00000084800	ENSMUST00000133940	Gm12205	lncRNA	-1	11	52038850	52039471	52039471	52038850	52039471	575
ENSMUSG00000038708	ENSMUST00000084820	Golga4	protein_coding	1	9	118506267	118582519	118506267	118506267	118582519	7583
ENSMUSG00000092362	ENSMUST00000173047	Gm20392	unprocessed_pseudogene	-1	17	36213417	36216412	36216412	36213417	36216412	701
ENSMUSG00000108807	ENSMUST00000206290	4833404L02Rik	TEC	1	7	17058534	17059441	17058534	17058534	17059441	908
ENSMUSG00000101932	ENSMUST00000174543	Gm10074	processed_pseudogene	1	17	36226023	36226271	36226023	36226023	36226271	249
ENSMUSG00000092428	ENSMUST00000174739	Gm20545	processed_pseudogene	-1	17	36226815	36227024	36227024	36226815	36227024	210
ENSMUSG00000004328	ENSMUST00000108492	Hif3a	protein_coding	-1	7	17031507	17062427	17062427	17031507	17062427	6402
ENSMUSG00000101756	ENSMUST00000186687	Gm29402	processed_pseudogene	1	17	36228925	36228964	36228925	36228925	36228964	40
ENSMUSG00000029072	ENSMUST00000030949	Tas1r3	protein_coding	-1	4	155859268	155863362	155863362	155859268	155863362	3523
ENSMUSG00000092612	ENSMUST00000172535	Gm18604	processed_pseudogene	1	17	36229469	36230026	36229469	36229469	36230026	558
ENSMUSG00000092363	ENSMUST00000174722	Gm20391	unprocessed_pseudogene	-1	17	36237254	36237359	36237359	36237254	36237359	106
ENSMUSG00000104621	ENSMUST00000197507	Gm43185	TEC	-1	3	152250029	152252803	152252803	152250029	152252803	2775
ENSMUSG00000092392	ENSMUST00000173141	Gm20546	lncRNA	1	17	36248821	36253679	36248821	36248821	36253679	1889
ENSMUSG00000061360	ENSMUST00000023117	Phf5a	protein_coding	-1	15	81864520	81871911	81871911	81864520	81871911	1663
ENSMUSG00000092502	ENSMUST00000174823	Gm4252	processed_pseudogene	-1	17	36248636	36248948	36248948	36248636	36248948	313
ENSMUSG00000090021	ENSMUST00000159889	Gm6493	processed_pseudogene	-1	16	23014208	23017038	23017038	23014208	23017038	2639
ENSMUSG00000079020	ENSMUST00000151288	Slc45a4	protein_coding	-1	15	73577424	73645762	73624744	73577424	73624744	7509
ENSMUSG00000092317	ENSMUST00000173851	Gm6633	processed_pseudogene	-1	17	36252117	36252386	36252386	36252117	36252386	270
ENSMUSG00000029071	ENSMUST00000030948	Dvl1	protein_coding	1	4	155847402	155859303	155847402	155847402	155859303	3358
ENSMUSG00000030364	ENSMUST00000032518	Clec2h	protein_coding	1	6	128662385	128677374	128662385	128662385	128677374	2160
ENSMUSG00000109575	ENSMUST00000208469	Gm44831	TEC	-1	7	59627688	59630676	59630676	59627688	59630676	2989
ENSMUSG00000000805	ENSMUST00000139416	Car4	protein_coding	1	11	84957786	84966044	84957786	84957786	84962555	435
ENSMUSG00000028167	ENSMUST00000120397	Bdh2	protein_coding	1	3	135281221	135304426	135281221	135281221	135304426	1172
ENSMUSG00000025326	ENSMUST00000202945	Ube3a	protein_coding	1	7	59228750	59311536	59228750	59228750	59289819	3889
ENSMUSG00000062937	ENSMUST00000058030	Mtap	protein_coding	1	4	89137122	89181081	89137122	89137122	89181081	2797
ENSMUSG00000105402	ENSMUST00000198582	Gm3716	lncRNA	-1	5	64593857	64610700	64610700	64593857	64610700	2879
ENSMUSG00000082347	ENSMUST00000118880	Gm15036	processed_pseudogene	1	X	49164908	49165307	49164908	49164908	49165307	400
ENSMUSG00000000916	ENSMUST00000000940	Nsun5	protein_coding	1	5	135369953	135376805	135369953	135369953	135376798	2243
ENSMUSG00000017300	ENSMUST00000103095	Tnnc2	protein_coding	-1	2	164777161	164779967	164779741	164777161	164779741	700
ENSMUSG00000104120	ENSMUST00000195378	Gm37484	TEC	1	9	86712004	86714526	86712004	86712004	86714526	2523
ENSMUSG00000089815	ENSMUST00000163056	Gm5083	lncRNA	1	13	44121167	44125179	44121167	44121167	44125179	1204
ENSMUSG00000089814	ENSMUST00000117891	Gm15310	transcribed_processed_pseudogene	-1	16	94358941	94359312	94359312	94358941	94359312	372
ENSMUSG00000104928	ENSMUST00000197839	Gm42565	lncRNA	1	5	64635840	64637616	64635840	64635840	64637616	572
ENSMUSG00000105183	ENSMUST00000196013	Gm42564	lncRNA	-1	5	64635361	64637388	64637388	64635361	64637388	582
ENSMUSG00000068008	ENSMUST00000088950	Bpifb3	protein_coding	1	2	153918230	153932996	153918230	153918230	153932996	1821
ENSMUSG00000097668	ENSMUST00000180650	Gm26761	lncRNA	-1	5	64695461	64698521	64698521	64695461	64698521	2192
ENSMUSG00000053765	ENSMUST00000057814	Oas1f	protein_coding	1	5	120847367	120857986	120847367	120847367	120857986	1480
ENSMUSG00000045948	ENSMUST00000165246	Mrps12	protein_coding	-1	7	28739641	28741820	28740067	28739641	28740067	380
ENSMUSG00000018412	ENSMUST00000018556	Kansl1	protein_coding	-1	11	104333229	104468861	104468861	104333501	104468861	5061
ENSMUSG00000031696	ENSMUST00000034131	Vps35	protein_coding	-1	8	85260392	85299802	85299802	85260392	85299802	3474
ENSMUSG00000102964	ENSMUST00000193532	9430034N14Rik	TEC	-1	1	156026223	156030007	156030007	156026223	156030007	3785
ENSMUSG00000087135	ENSMUST00000149386	Gm16096	lncRNA	-1	9	40780742	40784181	40784181	40780742	40784181	819
ENSMUSG00000050565	ENSMUST00000111757	Tor1aip2	protein_coding	1	1	156035403	156068861	156035403	156035403	156068861	6118
ENSMUSG00000097981	ENSMUST00000182941	Gm7583	processed_pseudogene	-1	7	67782777	67783781	67783781	67782777	67783781	1005
ENSMUSG00000027322	ENSMUST00000028794	Siglec1	protein_coding	-1	2	131069220	131086765	131086765	131069220	131086765	6387
ENSMUSG00000028737	ENSMUST00000039818	Aldh4a1	protein_coding	1	4	139622866	139649690	139622866	139622866	139649690	3382
ENSMUSG00000098193	ENSMUST00000183172	Gm26963	processed_pseudogene	-1	17	72699505	72700445	72700445	72699505	72700445	941
ENSMUSG00000021890	ENSMUST00000022446	Eaf1	protein_coding	1	14	31494399	31509858	31494399	31494399	31509858	4918
ENSMUSG00000086014	ENSMUST00000128235	Gm16095	lncRNA	-1	9	40718906	40719986	40719986	40718906	40719986	253
ENSMUSG00000116040	ENSMUST00000229409	Gm49464	lncRNA	1	15	86704291	86711545	86704291	86704291	86711545	237
ENSMUSG00000111794	ENSMUST00000215601	Gm48294	lncRNA	1	9	40715158	40720034	40715158	40715158	40720034	358
ENSMUSG00000032024	ENSMUST00000139577	Clmp	protein_coding	1	9	40685962	40785319	40685962	40685962	40761060	634
ENSMUSG00000116303	ENSMUST00000230648	Gm49465	processed_pseudogene	1	15	86726495	86726759	86726495	86726495	86726759	265
ENSMUSG00000097697	ENSMUST00000181235	4833412C05Rik	lncRNA	-1	7	67784538	67804139	67803496	67784538	67803496	1083
ENSMUSG00000083989	ENSMUST00000120724	Gm12607	processed_pseudogene	-1	4	89161699	89162191	89162191	89161699	89162191	493
ENSMUSG00000116171	ENSMUST00000230110	4930543I03Rik	lncRNA	1	15	86737826	86766140	86737826	86737826	86766140	729
ENSMUSG00000100728	ENSMUST00000189848	Gm29431	lncRNA	1	13	54887470	54888013	54887470	54887470	54888013	449
ENSMUSG00000006724	ENSMUST00000165764	Cyp27b1	protein_coding	1	10	127048250	127053006	127048250	127048250	127052969	2380
ENSMUSG00000115957	ENSMUST00000229974	Gm49466	lncRNA	-1	15	86923637	86924082	86924082	86923637	86924082	446
ENSMUSG00000109464	ENSMUST00000208898	Gm34350	lncRNA	1	7	67819250	67829618	67819250	67819250	67829618	481
ENSMUSG00000109193	ENSMUST00000208560	Gm39027	lncRNA	-1	7	67832291	67849632	67849632	67832291	67849632	2942
ENSMUSG00000068327	ENSMUST00000174674	Tlx2	protein_coding	-1	6	83068324	83070293	83070225	83068324	83070225	1514
ENSMUSG00000115154	ENSMUST00000227106	Gm49067	lncRNA	1	14	55681918	55712282	55681918	55681918	55712282	449
ENSMUSG00000115866	ENSMUST00000229572	Gm49467	processed_pseudogene	1	15	86939107	86939496	86939107	86939107	86939496	390
ENSMUSG00000028868	ENSMUST00000084241	Wasf2	protein_coding	1	4	133130505	133199756	133130505	133130505	133199756	5642
ENSMUSG00000109152	ENSMUST00000208544	Gm44666	processed_pseudogene	-1	7	67886195	67886585	67886585	67886195	67886585	391
ENSMUSG00000116296	ENSMUST00000229029	Gm49468	lncRNA	1	15	86990519	86991308	86990519	86990519	86991308	790
ENSMUSG00000022218	ENSMUST00000002389	Tgm1	protein_coding	-1	14	55700009	55713926	55713088	55700019	55713088	2791
ENSMUSG00000116353	ENSMUST00000229368	Gm49469	lncRNA	1	15	87097532	87100177	87097532	87097532	87100177	394
ENSMUSG00000024266	ENSMUST00000098361	Adad2	protein_coding	1	8	119612747	119616924	119612747	119612747	119616924	1926
ENSMUSG00000058546	ENSMUST00000127270	Rpl23a	protein_coding	-1	11	78180932	78183584	78183077	78180932	78183077	588
ENSMUSG00000021891	ENSMUST00000227777	Mettl6	protein_coding	-1	14	31473578	31495040	31495008	31473578	31495008	2762
ENSMUSG00000111189	ENSMUST00000213907	Gm48293	lncRNA	-1	9	40747281	40762673	40762673	40747281	40762673	457
ENSMUSG00000110627	ENSMUST00000212692	Gm18935	processed_pseudogene	-1	9	118571608	118572271	118572271	118571608	118572271	664
ENSMUSG00000028738	ENSMUST00000030510	Tas1r2	protein_coding	1	4	139653538	139670280	139653538	139653538	139670280	3047
ENSMUSG00000041890	ENSMUST00000133096	Git2	protein_coding	-1	5	114727407	114775517	114773467	114765675	114773467	1284
ENSMUSG00000053293	ENSMUST00000111171	Pom121	protein_coding	-1	5	135376141	135394546	135394546	135376141	135394546	5580
ENSMUSG00000022445	ENSMUST00000006094	Cyp2d26	protein_coding	-1	15	82790101	82794294	82794294	82790101	82794294	1700
ENSMUSG00000113458	ENSMUST00000221119	Gm33684	lncRNA	1	13	44150595	44151953	44150595	44150595	44151953	263
ENSMUSG00000019102	ENSMUST00000147792	Aldh3a1	protein_coding	1	11	61207537	61218421	61207537	61207537	61212333	361
ENSMUSG00000107744	ENSMUST00000204672	1700072O05Rik	lncRNA	1	6	120554796	120562879	120554796	120554796	120562879	321
ENSMUSG00000029189	ENSMUST00000031090	Sel1l3	protein_coding	-1	5	53107083	53213927	53213452	53107083	53213452	4512
ENSMUSG00000116746	ENSMUST00000232227	Gm18825	processed_pseudogene	-1	16	73463807	73464823	73464823	73463807	73464823	1017
ENSMUSG00000107901	ENSMUST00000204562	Gm44074	processed_pseudogene	-1	6	120577371	120577707	120577707	120577371	120577707	337
ENSMUSG00000107580	ENSMUST00000204159	Gm44124	TEC	-1	6	120579705	120580176	120580176	120579705	120580176	472
ENSMUSG00000110140	ENSMUST00000210268	5430421F17Rik	lncRNA	-1	8	25302650	25306270	25306270	25302650	25306270	2295
ENSMUSG00000102414	ENSMUST00000191612	Gm36938	TEC	-1	1	135896394	135899089	135899089	135896394	135899089	2696
ENSMUSG00000094439	ENSMUST00000178644	Gm21969	protein_coding	1	4	139603186	139662691	139603186	139603186	139662691	4402
ENSMUSG00000020427	ENSMUST00000020702	Igfbp3	protein_coding	-1	11	7206086	7213923	7213897	7206086	7213897	2421
ENSMUSG00000026413	ENSMUST00000027667	Pkp1	protein_coding	-1	1	135871395	135919207	135919207	135871395	135919207	4669
ENSMUSG00000116806	ENSMUST00000231349	Gm49680	processed_pseudogene	1	16	73484857	73485315	73484857	73484857	73485315	459
ENSMUSG00000019856	ENSMUST00000020003	Fam184a	protein_coding	-1	10	53633145	53751123	53751123	53633145	53751123	4164
ENSMUSG00000009248	ENSMUST00000009392	Ascl2	protein_coding	-1	7	142966829	142969264	142969264	142966829	142969264	1605
ENSMUSG00000116642	ENSMUST00000231958	Gm18168	unprocessed_pseudogene	-1	16	73603461	73604052	73604052	73603461	73604052	592
ENSMUSG00000110110	ENSMUST00000211581	Gm30978	lncRNA	-1	8	25415119	25429224	25429224	25415119	25429224	1066
ENSMUSG00000116280	ENSMUST00000229945	Gm49435	unprocessed_pseudogene	-1	15	82800973	82803964	82803964	82800973	82803964	996
ENSMUSG00000041025	ENSMUST00000123827	Iffo2	protein_coding	1	4	139530548	139620382	139530548	139530548	139617082	2036
ENSMUSG00000090559	ENSMUST00000164106	Gm17137	transcribed_processed_pseudogene	1	7	126164033	126168403	126164033	126164033	126168403	4371
ENSMUSG00000038733	ENSMUST00000237749	Wdr26	protein_coding	-1	1	181173228	181212001	181212001	181173228	181212001	7068
ENSMUSG00000039748	ENSMUST00000039725	Exo1	protein_coding	1	1	175880581	175913489	175880581	175880581	175913489	7796
ENSMUSG00000110172	ENSMUST00000211730	Gm39147	transcribed_processed_pseudogene	1	8	25399020	25427436	25399020	25399020	25427436	882
ENSMUSG00000099622	ENSMUST00000191173	Gm29188	lncRNA	1	1	151001040	151004577	151001040	151001040	151004577	767
ENSMUSG00000000131	ENSMUST00000168189	Xpo6	protein_coding	-1	7	126101715	126200501	126200501	126101715	126200501	4552
ENSMUSG00000102628	ENSMUST00000193198	Gm37671	TEC	1	1	151080450	151082545	151080450	151080450	151082545	2096
ENSMUSG00000100595	ENSMUST00000191430	Gm19087	processed_pseudogene	1	1	151107915	151108860	151107915	151107915	151108860	946
ENSMUSG00000053641	ENSMUST00000038890	Dennd4a	protein_coding	1	9	64811340	64919667	64811340	64811340	64919667	8645
ENSMUSG00000042246	ENSMUST00000044195	Tmc7	protein_coding	-1	7	118535841	118584736	118584736	118535841	118584736	4546
ENSMUSG00000097426	ENSMUST00000181451	Gm8941	processed_pseudogene	1	1	151136507	151137780	151136507	151136507	151137780	899
ENSMUSG00000026466	ENSMUST00000097527	Tor1aip1	protein_coding	-1	1	156004599	156036480	156036427	156004614	156036427	4234
ENSMUSG00000045045	ENSMUST00000113822	Lrfn4	protein_coding	-1	19	4611785	4615667	4615667	4611785	4615667	2918
ENSMUSG00000086129	ENSMUST00000140464	Gm13558	lncRNA	1	2	58705769	58735396	58705769	58705769	58735396	554
ENSMUSG00000026839	ENSMUST00000135737	Upp2	protein_coding	1	2	58567298	58792971	58567298	58567298	58635281	2848
ENSMUSG00000103122	ENSMUST00000194891	Gm37391	TEC	1	11	84189593	84191910	84189593	84189593	84191910	2318
ENSMUSG00000031766	ENSMUST00000034218	Slc12a3	protein_coding	1	8	94329201	94366214	94329201	94329201	94366214	3299
ENSMUSG00000050105	ENSMUST00000060050	Grrp1	protein_coding	-1	4	134251110	134254106	134254106	134251110	134254106	1226
ENSMUSG00000037446	ENSMUST00000130877	Tulp1	protein_coding	-1	17	28351515	28365222	28355066	28351515	28355066	1872
ENSMUSG00000062510	ENSMUST00000076952	Nsl1	protein_coding	1	1	191063012	191086474	191063012	191063012	191075206	608
ENSMUSG00000001751	ENSMUST00000001802	Naglu	protein_coding	1	11	101070012	101077672	101070012	101070012	101077672	2560
ENSMUSG00000022033	ENSMUST00000022612	Pbk	protein_coding	1	14	65805837	65817822	65805837	65805837	65817822	1720
ENSMUSG00000047592	ENSMUST00000162519	Nxpe5	protein_coding	1	5	138225898	138253363	138225898	138225898	138239672	1552
ENSMUSG00000031697	ENSMUST00000211597	Orc6	protein_coding	1	8	85299632	85308278	85299632	85299632	85303734	777
ENSMUSG00000044320	ENSMUST00000139968	1700001O22Rik	protein_coding	-1	2	30794769	30803661	30803635	30794769	30803635	1033
ENSMUSG00000052281	ENSMUST00000131740	Tspan32os	lncRNA	-1	7	142988969	143008033	143008033	142988969	143008033	975
ENSMUSG00000033491	ENSMUST00000036426	Prss35	protein_coding	1	9	86743649	86758443	86743649	86743649	86758443	3444
ENSMUSG00000025017	ENSMUST00000059672	Pik3ap1	protein_coding	-1	19	41272377	41385102	41385096	41272377	41385096	4482
ENSMUSG00000001334	ENSMUST00000102600	Fndc5	protein_coding	1	4	129136999	129144593	129136999	129136999	129144593	2763
ENSMUSG00000000244	ENSMUST00000154264	Tspan32	protein_coding	1	7	143005046	143019644	143017409	143017409	143018903	478
ENSMUSG00000103576	ENSMUST00000192879	Gm38188	lncRNA	-1	1	191077825	191078680	191078680	191077825	191078680	856
ENSMUSG00000001229	ENSMUST00000223616	Dpp9	protein_coding	-1	17	56186807	56218905	56209208	56186807	56209208	5366
ENSMUSG00000026630	ENSMUST00000194833	Batf3	protein_coding	1	1	191097847	191108945	191097847	191097847	191108486	532
ENSMUSG00000078925	ENSMUST00000230782	D030018L15Rik	lncRNA	-1	15	96051603	96079553	96054825	96051603	96054825	1506
ENSMUSG00000039770	ENSMUST00000045174	Ypel5	protein_coding	1	17	72836453	72851195	72836453	72836453	72851195	3120
ENSMUSG00000021701	ENSMUST00000022212	Plk2	protein_coding	1	13	110395046	110400844	110395046	110395046	110400844	2800
ENSMUSG00000044125	ENSMUST00000137239	9530080O11Rik	lncRNA	-1	4	95959715	95967655	95967655	95959715	95967655	1475
ENSMUSG00000091530	ENSMUST00000232647	Cldn20	protein_coding	1	17	3532554	3533213	3532554	3532554	3533209	656
ENSMUSG00000031004	ENSMUST00000033310	Mki67	protein_coding	-1	7	135689784	135716361	135716361	135689784	135716361	10061
ENSMUSG00000115330	ENSMUST00000226386	Gm49221	processed_pseudogene	-1	17	3346711	3347067	3347067	3346711	3347067	357
ENSMUSG00000020888	ENSMUST00000019362	Dvl2	protein_coding	1	11	70000595	70012301	70000595	70000595	70010111	2968
ENSMUSG00000026833	ENSMUST00000028177	Olfm1	protein_coding	1	2	28192992	28230736	28205659	28205659	28230736	2757
ENSMUSG00000028572	ENSMUST00000030306	Hook1	protein_coding	1	4	95967240	96025413	95967240	95967240	96025413	5517
ENSMUSG00000085896	ENSMUST00000154615	5330429C05Rik	lncRNA	1	13	54913235	54914479	54913235	54913235	54914479	487
ENSMUSG00000030718	ENSMUST00000207634	Ppme1	protein_coding	-1	7	100326737	100372307	100345050	100326737	100345050	673
ENSMUSG00000109284	ENSMUST00000208859	B230311B06Rik	lncRNA	1	7	118592328	118596838	118592328	118592328	118596801	510
ENSMUSG00000108850	ENSMUST00000207191	Gm44914	TEC	-1	7	99568121	99570840	99570840	99568121	99570840	2720
ENSMUSG00000103189	ENSMUST00000193381	Gm37092	TEC	-1	6	83074599	83076116	83076116	83074599	83076116	1518
ENSMUSG00000018909	ENSMUST00000179755	Arrb1	protein_coding	1	7	99535466	99606771	99535466	99535466	99606771	7135
ENSMUSG00000076612	ENSMUST00000103416	Ighg2c	IG_C_gene	-1	12	113285325	113288932	113288932	113285325	113288932	1214
ENSMUSG00000095538	ENSMUST00000154724	Gm21983	protein_coding	-1	7	27168430	27181086	27181086	27168430	27181086	1690
ENSMUSG00000036352	ENSMUST00000036509	Ubac1	protein_coding	-1	2	25998543	26021747	26021747	25998543	26021747	1852
ENSMUSG00000087335	ENSMUST00000144718	4930526F13Rik	lncRNA	-1	13	54926763	54930256	54930256	54926763	54930256	1721
ENSMUSG00000094806	ENSMUST00000230198	Cyp2d10	protein_coding	-1	15	82402846	82407195	82407171	82402846	82407171	1482
ENSMUSG00000107513	ENSMUST00000203590	Tgif2-ps1	processed_pseudogene	1	4	89216864	89217816	89216864	89216864	89217816	713
ENSMUSG00000040690	ENSMUST00000097867	Col16a1	protein_coding	1	4	130047840	130099283	130047885	130047885	130093502	4574
ENSMUSG00000089661	ENSMUST00000127491	Mia	protein_coding	-1	7	27179742	27181157	27181127	27179744	27181127	962
ENSMUSG00000087659	ENSMUST00000129527	Gm12606	lncRNA	-1	4	89235699	89273403	89272587	89235699	89272587	1184
ENSMUSG00000080985	ENSMUST00000120476	Gm13559	processed_pseudogene	1	2	58740639	58741501	58740639	58740639	58741501	863
ENSMUSG00000109910	ENSMUST00000211437	Gm45240	TEC	1	7	135709194	135709867	135709194	135709194	135709867	674
ENSMUSG00000044303	ENSMUST00000060501	Cdkn2a	protein_coding	-1	4	89274471	89294653	89282192	89274471	89282192	852
ENSMUSG00000033059	ENSMUST00000045441	Pygb	protein_coding	1	2	150786735	150831758	150786735	150786735	150831758	3909
ENSMUSG00000097536	ENSMUST00000180852	2610037D02Rik	lncRNA	-1	15	96134819	96284495	96283608	96134819	96283608	2449
ENSMUSG00000070699	ENSMUST00000207877	Sars2	protein_coding	1	7	28741992	28753871	28741992	28741992	28747029	788
ENSMUSG00000045246	ENSMUST00000061828	Kcng4	protein_coding	-1	8	119623854	119635680	119635680	119623854	119635680	3806
ENSMUSG00000040123	ENSMUST00000173954	Zmym5	protein_coding	-1	14	56790585	56811716	56811464	56790588	56811464	5357
ENSMUSG00000071633	ENSMUST00000181868	Gm4952	protein_coding	1	19	12599974	12628251	12599974	12599974	12626873	782
ENSMUSG00000100552	ENSMUST00000188623	Gm29019	lncRNA	-1	15	82982725	82987830	82987830	82982725	82987830	564
ENSMUSG00000097619	ENSMUST00000181122	4833422M21Rik	lncRNA	-1	15	96231870	96254684	96241789	96231870	96241789	1336
ENSMUSG00000100199	ENSMUST00000186291	Gm20324	lncRNA	1	15	82899080	82905818	82899080	82899080	82905818	1118
ENSMUSG00000053291	ENSMUST00000093040	Rab4b	protein_coding	-1	7	27168424	27178896	27178896	27168424	27178896	1192
ENSMUSG00000109663	ENSMUST00000210610	Gm45308	processed_pseudogene	1	7	46832464	46832878	46832464	46832464	46832878	415
ENSMUSG00000074665	ENSMUST00000155239	Bpifb4	protein_coding	1	2	153938212	153964101	153938212	153938212	153942601	944
ENSMUSG00000034432	ENSMUST00000036153	Cops8	protein_coding	1	1	90602981	90613341	90602981	90602981	90613341	2287
ENSMUSG00000041852	ENSMUST00000048966	Tcf20	protein_coding	-1	15	82808436	82987872	82912134	82808436	82912134	7417
ENSMUSG00000116996	ENSMUST00000231562	Gm8128	processed_pseudogene	1	16	23034032	23034524	23034032	23034032	23034524	493
ENSMUSG00000019301	ENSMUST00000019445	Hsd17b1	protein_coding	1	11	101078411	101080527	101078411	101078411	101080527	1339
ENSMUSG00000014791	ENSMUST00000212046	Elmo3	protein_coding	1	8	105305601	105310760	105305601	105305601	105309977	2303
ENSMUSG00000073802	ENSMUST00000097981	Cdkn2b	protein_coding	-1	4	89306299	89311039	89311039	89306299	89311039	1390
ENSMUSG00000022553	ENSMUST00000161527	Maf1	protein_coding	1	15	76351294	76354380	76351294	76351294	76354372	1743
ENSMUSG00000044065	ENSMUST00000057038	Gm9788	processed_pseudogene	1	19	41459813	41460718	41459813	41459813	41460718	906
ENSMUSG00000087637	ENSMUST00000149481	Gm11986	lncRNA	-1	11	7270351	7290374	7290374	7270351	7290374	1439
ENSMUSG00000061461	ENSMUST00000203623	Smim20	protein_coding	1	5	53267083	53278540	53267083	53267083	53268591	845
ENSMUSG00000109157	ENSMUST00000208008	Gm44829	TEC	1	7	59318631	59321823	59318631	59318631	59321823	3193
ENSMUSG00000032942	ENSMUST00000128044	Ucp3	protein_coding	1	7	100472990	100486432	100472990	100472990	100485426	2129
ENSMUSG00000108937	ENSMUST00000207125	Gm18908	processed_pseudogene	1	7	60132202	60133684	60132202	60132202	60133684	1483
ENSMUSG00000108541	ENSMUST00000205496	Gm44795	processed_pseudogene	1	7	65401847	65402165	65401847	65401847	65402165	319
ENSMUSG00000109831	ENSMUST00000209956	Gm36431	lncRNA	1	7	135742676	135833187	135742676	135742676	135833187	687
ENSMUSG00000108943	ENSMUST00000207177	Gm44559	TEC	-1	7	59262923	59263934	59263934	59262923	59263934	1012
ENSMUSG00000108533	ENSMUST00000207008	Gm44792	TEC	-1	7	65479594	65481221	65481221	65479594	65481221	1628
ENSMUSG00000100826	ENSMUST00000190666	Snhg14	lncRNA	-1	7	59307924	59975759	59324149	59307924	59324149	3708
ENSMUSG00000040163	ENSMUST00000036592	1700034J05Rik	protein_coding	-1	6	146950329	146954422	146954422	146950329	146954422	3007
ENSMUSG00000110017	ENSMUST00000211673	Gm45237	lncRNA	1	8	25440618	25448762	25440618	25440618	25441447	302
ENSMUSG00000027324	ENSMUST00000028796	Rpusd2	protein_coding	1	2	119034790	119039769	119034790	119034790	119039769	2706
ENSMUSG00000110078	ENSMUST00000211237	Gm45241	lncRNA	-1	7	135850708	135854448	135854448	135850708	135854448	634
ENSMUSG00000109898	ENSMUST00000211371	6330420H09Rik	lncRNA	1	7	135853682	135855710	135853682	135853682	135855710	1316
ENSMUSG00000110399	ENSMUST00000210204	Gm45238	lncRNA	-1	8	25443668	25454107	25454107	25443668	25454107	517
ENSMUSG00000110004	ENSMUST00000209826	Gm45440	TEC	1	7	135892815	135894469	135892815	135892815	135894469	1655
ENSMUSG00000054135	ENSMUST00000181680	A430110L20Rik	lncRNA	1	1	181225986	181228498	181225986	181225986	181228498	2513
ENSMUSG00000110113	ENSMUST00000211723	Gm45439	processed_pseudogene	-1	7	135907456	135907814	135907814	135907456	135907814	359
ENSMUSG00000116637	ENSMUST00000231857	Gm8130	processed_pseudogene	1	16	23050282	23050851	23050282	23050282	23050851	570
ENSMUSG00000081214	ENSMUST00000117444	Rpl35a-ps2	processed_pseudogene	-1	1	181241988	181242320	181242320	181241988	181242320	333
ENSMUSG00000056018	ENSMUST00000108745	Ccdc7b	protein_coding	1	8	129067134	129183732	129067134	129067134	129183731	1047
ENSMUSG00000031957	ENSMUST00000034435	Ctrb1	protein_coding	-1	8	111686519	111691010	111691010	111686519	111691010	878
ENSMUSG00000102777	ENSMUST00000195344	Gm38161	lncRNA	1	1	191132657	191134014	191132657	191132657	191134014	576
ENSMUSG00000103260	ENSMUST00000192106	Gm8146	processed_pseudogene	1	1	181282046	181283892	181282046	181282046	181283892	1847
ENSMUSG00000098031	ENSMUST00000183000	Gm9341	processed_pseudogene	1	7	135952798	135953783	135952798	135952798	135953783	986
ENSMUSG00000107969	ENSMUST00000205056	Gm44085	lncRNA	-1	6	146992367	146994024	146994024	146992367	146994024	372
ENSMUSG00000091017	ENSMUST00000171798	Fam71a	protein_coding	-1	1	191162584	191164817	191164817	191162584	191164817	2234
ENSMUSG00000107814	ENSMUST00000205044	Gm35876	processed_pseudogene	1	6	147028001	147028459	147028001	147028001	147028459	459
ENSMUSG00000022176	ENSMUST00000164766	Rem2	protein_coding	1	14	54476100	54480431	54476100	54476100	54480431	1884
ENSMUSG00000110396	ENSMUST00000209653	Gm36737	lncRNA	-1	7	136167086	136173296	136173296	136167086	136173296	2189
ENSMUSG00000078998	ENSMUST00000109753	Bpifa6	protein_coding	1	2	153974945	154000495	153974945	153974945	154000495	1572
ENSMUSG00000024446	ENSMUST00000077535	Rpp21	protein_coding	-1	17	36255645	36258069	36257856	36255645	36257856	437
ENSMUSG00000115196	ENSMUST00000226465	Gm6212	processed_pseudogene	1	14	119644012	119644231	119644012	119644012	119644231	220
ENSMUSG00000053465	ENSMUST00000065904	Hs6st3	protein_coding	1	14	119138341	119869815	119138341	119138341	119869815	1708
ENSMUSG00000016487	ENSMUST00000016631	Ppfibp1	protein_coding	1	6	146888487	147032025	146888487	146888487	147032025	4851
ENSMUSG00000115684	ENSMUST00000227446	Gm6087	processed_pseudogene	1	14	119278424	119279086	119278424	119278424	119279086	663
ENSMUSG00000003184	ENSMUST00000003284	Irf3	protein_coding	1	7	44997648	45002848	44997648	44997648	45002848	2031
ENSMUSG00000018882	ENSMUST00000019026	Mrpl45	protein_coding	1	11	97315716	97329920	97315716	97315716	97329920	2431
ENSMUSG00000100274	ENSMUST00000188582	1700006F04Rik	lncRNA	1	14	119749225	119751564	119749225	119749225	119751564	441
ENSMUSG00000001755	ENSMUST00000001806	Coasy	protein_coding	1	11	101082565	101086619	101082565	101082565	101086619	2138
ENSMUSG00000102241	ENSMUST00000193553	Gm37716	TEC	1	7	100458460	100459406	100458460	100458460	100459406	947
ENSMUSG00000051236	ENSMUST00000092143	Msrb3	protein_coding	-1	10	120781096	120899101	120899101	120781096	120899101	3843
ENSMUSG00000115639	ENSMUST00000228885	4930404K13Rik	lncRNA	1	14	119798978	119817574	119798978	119798978	119817574	743
ENSMUSG00000031955	ENSMUST00000166232	Bcar1	protein_coding	-1	8	111710474	111743809	111743809	111710474	111743809	3142
ENSMUSG00000081652	ENSMUST00000119763	Gm14283	processed_pseudogene	-1	2	131414921	131415245	131415245	131414921	131415245	325
ENSMUSG00000086708	ENSMUST00000144350	Gm15577	lncRNA	-1	3	156903863	156920780	156920780	156903863	156920780	2293
ENSMUSG00000106047	ENSMUST00000196086	Gm42942	TEC	1	3	156703900	156705227	156703900	156703900	156705227	1328
ENSMUSG00000115223	ENSMUST00000228289	Gm48985	processed_pseudogene	-1	14	119784759	119785094	119785094	119784759	119785094	336
ENSMUSG00000083671	ENSMUST00000117272	Gm14304	processed_pseudogene	-1	2	131454128	131454640	131454640	131454128	131454640	446
ENSMUSG00000104696	ENSMUST00000196108	Gm42946	TEC	1	3	156646320	156648889	156646320	156646320	156648889	2570
ENSMUSG00000110063	ENSMUST00000211266	Gm31045	lncRNA	-1	8	25463677	25487585	25487585	25463677	25487585	922
ENSMUSG00000105803	ENSMUST00000196666	Gm43526	TEC	1	3	157071744	157073308	157071744	157071744	157073308	1565
ENSMUSG00000112806	ENSMUST00000218355	Gm48146	TEC	-1	10	62781757	62783187	62783187	62781757	62783187	1431
ENSMUSG00000105290	ENSMUST00000199492	Gm43528	TEC	1	3	156737540	156739213	156737540	156737540	156739213	1674
ENSMUSG00000056128	ENSMUST00000070048	Gm9991	lncRNA	1	1	90675161	90679793	90675161	90675161	90679793	1207
ENSMUSG00000102322	ENSMUST00000195173	4930566N20Rik	TEC	-1	3	157207662	157208860	157208860	157207662	157208860	1199
ENSMUSG00000089927	ENSMUST00000160086	Gm16539	unprocessed_pseudogene	-1	1	181431723	181432400	181432400	181431723	181432400	327
ENSMUSG00000081958	ENSMUST00000122313	Gm11594	processed_pseudogene	-1	11	97322328	97322489	97322489	97322328	97322489	162
ENSMUSG00000020074	ENSMUST00000218946	Ccar1	protein_coding	-1	10	62743928	62792286	62792256	62780466	62792256	660
ENSMUSG00000042622	ENSMUST00000229130	Maff	protein_coding	1	15	79346621	79359076	79346621	79346621	79359072	1873
ENSMUSG00000089888	ENSMUST00000159474	Gm16547	processed_pseudogene	-1	1	181400464	181400756	181400756	181400464	181400756	293
ENSMUSG00000063683	ENSMUST00000044976	Glyat	protein_coding	1	19	12633308	12653911	12633308	12633308	12653249	2822
ENSMUSG00000083122	ENSMUST00000117320	Gm15578	unprocessed_pseudogene	1	3	156816037	156816511	156816037	156816037	156816511	475
ENSMUSG00000102276	ENSMUST00000192780	2900069G24Rik	TEC	1	1	181381178	181382488	181381178	181381178	181382488	1311
ENSMUSG00000083876	ENSMUST00000118598	Gm11439	processed_pseudogene	-1	11	85095141	85095549	85095549	85095141	85095549	409
ENSMUSG00000070337	ENSMUST00000162544	Gpr179	protein_coding	-1	11	97332109	97352077	97352077	97349431	97352077	1226
ENSMUSG00000106018	ENSMUST00000198749	Gm43527	TEC	1	3	157000417	157003594	157000417	157000417	157003594	3178
ENSMUSG00000026514	ENSMUST00000161880	Cnih3	protein_coding	1	1	181352628	181460641	181352628	181352628	181459909	1995
ENSMUSG00000082917	ENSMUST00000121509	Gm11440	processed_pseudogene	-1	11	85072469	85072995	85072995	85072469	85072995	527
ENSMUSG00000106385	ENSMUST00000199676	Gm42943	TEC	1	3	156731098	156734339	156731098	156731098	156734339	3242
ENSMUSG00000037994	ENSMUST00000145195	Slc9b2	protein_coding	1	3	135307700	135345387	135307700	135307700	135342535	1562
ENSMUSG00000082806	ENSMUST00000121801	Rpl13-ps1	processed_pseudogene	-1	11	85111126	85111793	85111793	85111126	85111793	668
ENSMUSG00000000804	ENSMUST00000108075	Usp32	protein_coding	-1	11	84984442	85140161	85140038	84984442	85140038	7053
ENSMUSG00000045409	ENSMUST00000173665	Trim39	protein_coding	-1	17	36258873	36272247	36268752	36258873	36268752	2974
ENSMUSG00000040037	ENSMUST00000074015	Negr1	protein_coding	1	3	156561794	157316445	156561794	156561794	157316445	4983
ENSMUSG00000087480	ENSMUST00000127564	Gm15910	lncRNA	1	10	120857629	120863326	120857629	120857629	120863326	2971
ENSMUSG00000086444	ENSMUST00000156090	Gm15961	lncRNA	1	10	120800677	120801794	120800677	120800677	120801794	266
ENSMUSG00000038485	ENSMUST00000238729	Socs7	protein_coding	1	11	97362435	97398542	97362435	97362435	97398542	7131
ENSMUSG00000042015	ENSMUST00000167155	Wdr41	protein_coding	1	13	94976344	95023314	94976438	94976438	95014477	2289
ENSMUSG00000110027	ENSMUST00000210438	C030029H02Rik	lncRNA	1	7	136268324	136318513	136268324	136268324	136318513	2281
ENSMUSG00000102252	ENSMUST00000059305	Snrpn	protein_coding	-1	7	59982495	60140219	60005111	59982495	60005111	1932
ENSMUSG00000117176	ENSMUST00000232819	Gm49879	processed_pseudogene	1	17	56238909	56239361	56238909	56238909	56239361	453
ENSMUSG00000109792	ENSMUST00000209393	Gm45426	TEC	1	7	136288656	136292327	136288656	136288656	136292327	3672
ENSMUSG00000057945	ENSMUST00000169993	Gm17136	processed_pseudogene	1	7	126176124	126176534	126176124	126176124	126176534	411
ENSMUSG00000018574	ENSMUST00000137187	Acadvl	protein_coding	-1	11	70010183	70015411	70015411	70014043	70015411	769
ENSMUSG00000117172	ENSMUST00000233314	A230051N06Rik	lncRNA	1	17	56241716	56242805	56241716	56241716	56242805	749
ENSMUSG00000104158	ENSMUST00000201297	Gm38100	protein_coding	1	1	175920329	175922225	175920329	175920329	175922225	1789
ENSMUSG00000116229	ENSMUST00000230746	Gm49470	lncRNA	1	15	87139086	87179926	87139086	87139086	87179926	749
ENSMUSG00000109633	ENSMUST00000209560	C230079O03Rik	lncRNA	-1	7	136332216	136349415	136349415	136332216	136349415	1385
ENSMUSG00000116702	ENSMUST00000232495	Gm6553	processed_pseudogene	-1	17	7429287	7430242	7430242	7429287	7430242	956
ENSMUSG00000043683	ENSMUST00000060253	Fem1a	protein_coding	1	17	56256810	56263610	56256810	56256810	56263610	6801
ENSMUSG00000115930	ENSMUST00000229090	A930027H12Rik	lncRNA	1	15	87243550	87254023	87243550	87243550	87254023	933
ENSMUSG00000097196	ENSMUST00000181378	Gm26665	lncRNA	1	1	166002960	166038256	166002960	166002960	166038256	839
ENSMUSG00000102890	ENSMUST00000195801	Gm7626	processed_pseudogene	-1	1	166043339	166043691	166043691	166043339	166043691	353
ENSMUSG00000109981	ENSMUST00000210345	Gm36849	lncRNA	1	7	136353364	136356270	136353364	136353364	136356270	680
ENSMUSG00000103540	ENSMUST00000193745	Gm37668	TEC	-1	1	175955455	175957398	175957398	175955455	175957398	1944
ENSMUSG00000032463	ENSMUST00000035038	Faim	protein_coding	1	9	98986373	99002021	98986373	98986373	99002021	1019
ENSMUSG00000026455	ENSMUST00000133721	Klhl12	protein_coding	1	1	134455531	134491018	134455531	134455531	134466570	3118
ENSMUSG00000001168	ENSMUST00000072476	Oas1h	protein_coding	1	5	120861421	120873506	120861421	120861421	120873506	1703
ENSMUSG00000054863	ENSMUST00000230414	Tafa5	protein_coding	1	15	87544299	87759364	87544299	87544299	87759362	2649
ENSMUSG00000102484	ENSMUST00000191624	Gm37923	lncRNA	1	1	166092415	166092575	166092415	166092415	166092575	161
ENSMUSG00000109894	ENSMUST00000210286	Gm5904	processed_pseudogene	1	7	136657209	136658073	136657209	136657209	136658073	865
ENSMUSG00000020471	ENSMUST00000102922	Pold2	protein_coding	-1	11	5872180	5878292	5878292	5872180	5878292	1646
ENSMUSG00000110101	ENSMUST00000211142	Gm6249	lncRNA	-1	7	136667955	136710604	136710604	136667955	136710604	3314
ENSMUSG00000110126	ENSMUST00000211473	Gm9347	processed_pseudogene	1	7	136810909	136812515	136810909	136810909	136812515	1607
ENSMUSG00000104363	ENSMUST00000192680	Gm38081	TEC	-1	1	176031079	176032723	176032723	176031079	176032723	1645
ENSMUSG00000026564	ENSMUST00000192369	Dusp27	protein_coding	-1	1	166098148	166127922	166127922	166098148	166127922	4045
ENSMUSG00000026353	ENSMUST00000190736	Ubxn4	protein_coding	1	1	128243964	128279378	128243964	128243964	128259535	607
ENSMUSG00000078184	ENSMUST00000104983	Rbm8a2	protein_coding	-1	1	175977777	175979114	175979114	175977777	175979114	1338
ENSMUSG00000049807	ENSMUST00000121799	Arhgap23	protein_coding	1	11	97415533	97502402	97415533	97415533	97502402	5816
ENSMUSG00000054612	ENSMUST00000081510	Mgmt	protein_coding	1	7	136894614	137130266	136894614	136894614	137130266	2894
ENSMUSG00000055214	ENSMUST00000111167	Pld5	protein_coding	-1	1	175962306	176275312	176213942	175963712	176213942	1861
ENSMUSG00000021636	ENSMUST00000022137	Marveld2	protein_coding	-1	13	100595957	100616971	100616971	100595957	100616971	3061
ENSMUSG00000108991	ENSMUST00000209142	Gm45807	TEC	1	7	82695399	82698272	82695399	82695399	82698272	2874
ENSMUSG00000109721	ENSMUST00000210484	Gm45280	TEC	1	7	136920941	136923492	136920941	136920941	136923492	2552
ENSMUSG00000023336	ENSMUST00000212901	Wfdc1	protein_coding	1	8	119666365	119688222	119666365	119666365	119683959	921
ENSMUSG00000038563	ENSMUST00000179489	Efl1	protein_coding	1	7	82648614	82777852	82648614	82648614	82777852	3608
ENSMUSG00000110174	ENSMUST00000211656	Gm45499	processed_pseudogene	1	7	137167820	137168099	137167820	137167820	137168099	280
ENSMUSG00000107750	ENSMUST00000204392	Gm44013	TEC	-1	6	140620162	140622423	140622423	140620162	140622423	2262
ENSMUSG00000050373	ENSMUST00000174070	Snx21	protein_coding	1	2	164785823	164793816	164785823	164785823	164792487	1446
ENSMUSG00000116585	ENSMUST00000232610	Gm33086	lncRNA	1	17	7576190	7578389	7576190	7576190	7578389	338
ENSMUSG00000042459	ENSMUST00000048103	Bpifa2	protein_coding	1	2	154008265	154016079	154008265	154008265	154016079	978
ENSMUSG00000116955	ENSMUST00000231693	Gm49632	lncRNA	1	17	7645328	7660238	7645328	7645328	7660238	624
ENSMUSG00000118249	ENSMUST00000236650	AC132452.5	lncRNA	-1	19	3689686	3708176	3708176	3689686	3708176	571
ENSMUSG00000108886	ENSMUST00000207667	Gm44830	TEC	1	7	59292518	59293101	59292518	59292518	59293101	584
ENSMUSG00000102627	ENSMUST00000194059	Snurf	protein_coding	-1	7	59995449	60005049	60005049	59995449	60005049	216
ENSMUSG00000020850	ENSMUST00000018449	Prpf8	protein_coding	1	11	75486816	75509449	75486816	75486816	75509447	7442
ENSMUSG00000000948	ENSMUST00000189432	Gm38393	protein_coding	-1	7	59974149	60005064	60005064	59974149	60005064	539
ENSMUSG00000017801	ENSMUST00000143344	Mlx	protein_coding	1	11	101087277	101092207	101089662	101089662	101091518	618
ENSMUSG00000044819	ENSMUST00000058213	Oxgr1	protein_coding	-1	14	120019585	120042435	120042435	120019585	120042435	3732
ENSMUSG00000017307	ENSMUST00000017451	Acot8	protein_coding	-1	2	164792765	164804882	164804882	164792768	164804882	1055
ENSMUSG00000087138	ENSMUST00000141011	Gm15545	lncRNA	1	7	44986900	44994597	44986900	44986900	44991916	899
ENSMUSG00000086186	ENSMUST00000153332	Ccdc34os	lncRNA	-1	2	110031250	110050479	110050476	110031250	110050476	650
ENSMUSG00000074643	ENSMUST00000184265	Cpne1	protein_coding	-1	2	156071842	156111965	156111935	156071842	156111935	871
ENSMUSG00000108880	ENSMUST00000207816	Gm44560	TEC	-1	7	59286052	59289166	59289166	59286052	59289166	3115
ENSMUSG00000020473	ENSMUST00000102923	Aebp1	protein_coding	1	11	5861947	5872088	5861947	5861947	5872088	3831
ENSMUSG00000047988	ENSMUST00000056955	4933428G20Rik	protein_coding	-1	11	97490783	97500340	97500340	97490783	97500340	1425
ENSMUSG00000115133	ENSMUST00000226914	Gm20167	processed_pseudogene	1	14	120077510	120077659	120077510	120077510	120077659	150
ENSMUSG00000109536	ENSMUST00000208498	9330162G02Rik	TEC	-1	7	59223847	59254788	59254788	59223847	59254788	30942
ENSMUSG00000027160	ENSMUST00000155110	Ccdc34	protein_coding	1	2	110017817	110173360	110040895	110040895	110044664	986
ENSMUSG00000038116	ENSMUST00000132352	Phf20	protein_coding	1	2	156196466	156309952	156293745	156293745	156298599	703
ENSMUSG00000050625	ENSMUST00000058825	Ccdc121	protein_coding	-1	1	181509633	181511451	181511451	181509633	181511451	1819
ENSMUSG00000109362	ENSMUST00000207194	Gm44562	TEC	-1	7	59258855	59260201	59260201	59258855	59260201	1347
ENSMUSG00000003190	ENSMUST00000207443	Bcl2l12	protein_coding	-1	7	44991222	44998712	44997545	44994190	44997545	537
ENSMUSG00000109122	ENSMUST00000207198	A230103L15Rik	TEC	-1	7	59327318	59331189	59331189	59327318	59331189	3872
ENSMUSG00000110453	ENSMUST00000212465	Gm32352	lncRNA	-1	8	119659475	119670881	119670881	119659475	119670881	688
ENSMUSG00000101930	ENSMUST00000186454	Gm5441	lncRNA	-1	12	117234521	117337022	117337022	117279435	117337022	5181
ENSMUSG00000085316	ENSMUST00000155323	D330050G23Rik	lncRNA	1	2	116900152	116912791	116900194	116900194	116904557	654
ENSMUSG00000066760	ENSMUST00000131153	Psg16	protein_coding	1	7	17074040	17133450	17074118	17074118	17095430	600
ENSMUSG00000101814	ENSMUST00000186869	Gm17807	processed_pseudogene	1	12	116597253	116597550	116597253	116597253	116597550	298
ENSMUSG00000113871	ENSMUST00000221950	Gm48349	processed_pseudogene	1	13	95002358	95002824	95002358	95002358	95002824	467
ENSMUSG00000101236	ENSMUST00000189273	Gm6750	processed_pseudogene	-1	12	116507616	116507883	116507883	116507616	116507883	268
ENSMUSG00000114014	ENSMUST00000223486	Gm48350	lncRNA	-1	13	95012681	95023790	95023790	95012681	95023790	851
ENSMUSG00000047237	ENSMUST00000199540	Fbxw21	protein_coding	-1	9	109139447	109162041	109162020	109148169	109162020	383
ENSMUSG00000030787	ENSMUST00000209319	Lyve1	protein_coding	-1	7	110850607	110863239	110862953	110853671	110862953	802
ENSMUSG00000024063	ENSMUST00000148556	Lbh	protein_coding	1	17	72918305	72941947	72921188	72921188	72939345	336
ENSMUSG00000056553	ENSMUST00000070733	Ptprn2	protein_coding	1	12	116485720	117276849	116485833	116485833	117276793	3201
ENSMUSG00000061536	ENSMUST00000214595	Sec22c	protein_coding	-1	9	121680045	121705490	121705465	121700556	121705465	374
ENSMUSG00000103277	ENSMUST00000192153	Gm37916	TEC	1	1	176179201	176181635	176179201	176179201	176181635	2435
ENSMUSG00000087196	ENSMUST00000144634	Gm13373	lncRNA	-1	2	28315016	28324050	28324050	28315016	28324050	655
ENSMUSG00000033540	ENSMUST00000112563	Idua	protein_coding	1	5	108660331	108684557	108669106	108669106	108684557	3373
ENSMUSG00000031387	ENSMUST00000150241	Renbp	protein_coding	-1	X	73922121	73930850	73930752	73929589	73930752	490
ENSMUSG00000108808	ENSMUST00000206297	Gm45204	TEC	-1	7	127812154	127813507	127813507	127812154	127813507	1354
ENSMUSG00000030805	ENSMUST00000123180	Stx4a	protein_coding	1	7	127824294	127849019	127845784	127845784	127848498	742
ENSMUSG00000025825	ENSMUST00000145592	Iscu	protein_coding	1	5	113772748	113778288	113773847	113773847	113777841	431
ENSMUSG00000034647	ENSMUST00000124297	Ankrd12	protein_coding	-1	17	65965698	66077089	66076982	66049786	66076982	878
ENSMUSG00000083782	ENSMUST00000120955	Gm11660	processed_pseudogene	1	11	104491613	104492024	104491613	104491613	104492024	412
ENSMUSG00000096084	ENSMUST00000179792	Gm21850	unprocessed_pseudogene	1	2	154052269	154056639	154052269	154052269	154056639	359
ENSMUSG00000108561	ENSMUST00000205602	Gm45219	processed_pseudogene	-1	7	17078191	17078655	17078655	17078191	17078655	465
ENSMUSG00000086690	ENSMUST00000144828	4933406J10Rik	lncRNA	-1	7	82743368	82755644	82755644	82743368	82755644	963
ENSMUSG00000116061	ENSMUST00000230713	Gm49472	lncRNA	1	15	87967416	87988517	87967416	87967416	87987955	359
ENSMUSG00000020891	ENSMUST00000156157	Alox8	protein_coding	-1	11	69183932	69197843	69197384	69191537	69197384	470
ENSMUSG00000108984	ENSMUST00000208664	Gm44916	TEC	1	7	82715592	82717785	82715592	82715592	82717785	2194
ENSMUSG00000003360	ENSMUST00000159170	Ddx23	protein_coding	-1	15	98645134	98662894	98662889	98657893	98662889	610
ENSMUSG00000108855	ENSMUST00000208798	Gm44917	processed_pseudogene	1	7	82677546	82678065	82677546	82677546	82678065	520
ENSMUSG00000023032	ENSMUST00000162483	Slc4a8	protein_coding	1	15	100761747	100823968	100812189	100812189	100816030	790
ENSMUSG00000038880	ENSMUST00000138648	Mrps34	protein_coding	1	17	24895116	24897502	24895135	24895135	24896116	899
ENSMUSG00000116350	ENSMUST00000230760	Gm35772	lncRNA	1	15	88073744	88074878	88073744	88073744	88074878	301
ENSMUSG00000117572	ENSMUST00000234080	Gm27475	processed_pseudogene	1	17	91106255	91107296	91106255	91106255	91107296	1042
ENSMUSG00000047123	ENSMUST00000058136	Ticam1	protein_coding	-1	17	56269319	56276786	56276786	56269319	56276786	2992
ENSMUSG00000116331	ENSMUST00000230919	B230214G05Rik	lncRNA	1	15	88314874	88372653	88314874	88314874	88372653	2780
ENSMUSG00000117649	ENSMUST00000234612	Gm9411	processed_pseudogene	1	17	91125107	91126194	91125107	91125107	91126194	929
ENSMUSG00000076613	ENSMUST00000192188	Ighg2b	IG_C_gene	-1	12	113302965	113307933	113307933	113302965	113307933	2566
ENSMUSG00000099958	ENSMUST00000188278	1700010B13Rik	lncRNA	1	15	73645852	73652347	73645874	73645874	73647602	1729
ENSMUSG00000043346	ENSMUST00000057074	Gm6741	processed_pseudogene	1	17	91236811	91237557	91236811	91236811	91237557	747
ENSMUSG00000115880	ENSMUST00000230151	4930445N06Rik	lncRNA	-1	15	88268082	88315632	88315632	88275577	88315632	625
ENSMUSG00000117471	ENSMUST00000233999	Gm49988	processed_pseudogene	-1	17	91347068	91347572	91347572	91347068	91347572	473
ENSMUSG00000117396	ENSMUST00000234004	Gm49989	processed_pseudogene	-1	17	91536275	91536590	91536590	91536275	91536590	316
ENSMUSG00000110676	ENSMUST00000212679	Gm45897	lncRNA	-1	9	118584853	118590195	118590195	118584853	118590195	1998
ENSMUSG00000020185	ENSMUST00000172574	E2f7	protein_coding	1	10	110745439	110787384	110754262	110754262	110756247	811
ENSMUSG00000054117	ENSMUST00000066949	Zdhhc25	protein_coding	1	15	88600302	88601669	88600302	88600302	88601669	1368
ENSMUSG00000071302	ENSMUST00000079272	2610044O15Rik8	protein_coding	-1	8	129216354	129234406	129221950	129217724	129221950	264
ENSMUSG00000073436	ENSMUST00000127293	Eme2	protein_coding	-1	17	24888486	24895087	24895062	24893363	24895062	752
ENSMUSG00000112173	ENSMUST00000219925	Gm48145	processed_pseudogene	1	10	62761751	62762079	62761751	62761751	62762079	329
ENSMUSG00000100017	ENSMUST00000186474	2410022M11Rik	lncRNA	1	14	56811989	56813899	56811989	56811989	56813899	1911
ENSMUSG00000024197	ENSMUST00000233070	Plin3	protein_coding	-1	17	56277476	56292873	56292873	56284375	56292873	562
ENSMUSG00000102962	ENSMUST00000194233	Gm37944	IG_C_pseudogene	1	12	113315712	113317877	113315712	113315712	113317877	414
ENSMUSG00000045822	ENSMUST00000052107	Zswim3	protein_coding	1	2	164805098	164822130	164805098	164805098	164822130	2708
ENSMUSG00000114420	ENSMUST00000225694	Gm48906	processed_pseudogene	-1	14	56836292	56837036	56837036	56836292	56837036	745
ENSMUSG00000090105	ENSMUST00000161024	Gm15890	lncRNA	-1	8	94379184	94386972	94386972	94379184	94386972	770
ENSMUSG00000114500	ENSMUST00000224747	Gm8983	processed_pseudogene	1	14	56865413	56866355	56865413	56865413	56866355	943
ENSMUSG00000107045	ENSMUST00000201501	Gm43636	TEC	1	6	127318341	127320575	127318341	127318341	127320575	2235
ENSMUSG00000106843	ENSMUST00000201914	Gm42458	TEC	-1	6	127325489	127325857	127325857	127325489	127325857	369
ENSMUSG00000031770	ENSMUST00000160866	Herpud1	protein_coding	1	8	94386438	94395377	94393531	94393531	94394909	690
ENSMUSG00000117629	ENSMUST00000234031	Gm49990	processed_pseudogene	1	17	91548119	91548511	91548119	91548119	91548511	393
ENSMUSG00000069678	ENSMUST00000176372	Pcgf1	protein_coding	1	6	83077869	83080855	83080020	83080020	83080854	426
ENSMUSG00000076614	ENSMUST00000103420	Ighg1	IG_C_gene	-1	12	113325240	113330523	113330523	113328874	113330523	1076
ENSMUSG00000087425	ENSMUST00000141811	Gm15404	lncRNA	1	17	91557127	91591927	91557127	91557127	91591927	364
ENSMUSG00000117417	ENSMUST00000234668	Gm49991	lncRNA	1	17	91566104	91628471	91566104	91566104	91628246	1172
ENSMUSG00000039146	ENSMUST00000046739	Ifi44l	protein_coding	-1	3	151758737	151762892	151762892	151758737	151762892	1376
ENSMUSG00000023083	ENSMUST00000023845	H2-M10.2	protein_coding	-1	17	36284227	36286490	36286490	36284227	36286490	1113
ENSMUSG00000017767	ENSMUST00000017911	Spata25	protein_coding	-1	2	164826389	164828537	164828537	164827382	164828537	786
ENSMUSG00000018479	ENSMUST00000018623	1700125H20Rik	protein_coding	1	11	85170404	85181145	85171096	85171096	85181145	966
ENSMUSG00000107243	ENSMUST00000202011	Gm43631	processed_pseudogene	-1	6	127367947	127368479	127368479	127367947	127368479	369
ENSMUSG00000041679	ENSMUST00000070508	Lrrc29	protein_coding	-1	8	105312265	105326278	105326276	105312341	105326276	1922
ENSMUSG00000005354	ENSMUST00000100486	Txn2	protein_coding	-1	15	77915047	77929006	77928997	77926398	77928997	676
ENSMUSG00000031954	ENSMUST00000034432	Cfdp1	protein_coding	-1	8	111768491	111854291	111854291	111768491	111854291	1178
ENSMUSG00000074793	ENSMUST00000100763	Hspa12b	protein_coding	1	2	131127280	131146321	131127442	131127442	131137336	628
ENSMUSG00000017764	ENSMUST00000132282	Zswim1	protein_coding	1	2	164822686	164826871	164823013	164823013	164825268	851
ENSMUSG00000020687	ENSMUST00000093923	Cdc27	protein_coding	-1	11	104502745	104550620	104550483	104502745	104550483	5425
ENSMUSG00000047938	ENSMUST00000138715	4930483J18Rik	lncRNA	1	15	81190774	81192763	81190853	81190853	81192756	1093
ENSMUSG00000073380	ENSMUST00000233911	Arrdc5	protein_coding	-1	17	56294111	56300286	56300266	56294368	56300266	721
ENSMUSG00000024160	ENSMUST00000168265	Spsb3	protein_coding	1	17	24886643	24892152	24886674	24886674	24892147	1953
ENSMUSG00000020349	ENSMUST00000142939	Ppp2ca	protein_coding	1	11	52098681	52127778	52118743	52118743	52119692	566
ENSMUSG00000099907	ENSMUST00000186114	Gm10421	lncRNA	-1	12	117144530	117151651	117151651	117151090	117151651	132
ENSMUSG00000115976	ENSMUST00000230118	Gm31462	lncRNA	-1	15	81005407	81006410	81006410	81005407	81006410	544
ENSMUSG00000022564	ENSMUST00000229916	Grina	protein_coding	1	15	76246764	76249904	76248064	76248064	76249250	854
ENSMUSG00000113795	ENSMUST00000220994	Gm48119	processed_pseudogene	-1	12	116850478	116853102	116853102	116850478	116853102	2625
ENSMUSG00000116321	ENSMUST00000230595	Gm49522	TEC	-1	15	81115033	81115845	81115845	81115033	81115845	813
ENSMUSG00000085444	ENSMUST00000130416	Gm13936	lncRNA	1	2	110196889	110256131	110196889	110196889	110256131	715
ENSMUSG00000082512	ENSMUST00000121000	Gm13937	processed_pseudogene	-1	2	110209178	110210165	110210165	110209178	110210165	988
ENSMUSG00000028898	ENSMUST00000150959	Trnau1ap	protein_coding	-1	4	132311763	132329538	132329494	132311849	132329494	650
ENSMUSG00000042303	ENSMUST00000139517	Sgsm3	protein_coding	1	15	80977765	81012290	80977765	80977765	81012290	2997
ENSMUSG00000030806	ENSMUST00000156135	Stx1b	protein_coding	-1	7	127803900	127824549	127810924	127807372	127810924	632
ENSMUSG00000066861	ENSMUST00000161809	Oas1g	protein_coding	-1	5	120876142	120887613	120879603	120876944	120879603	769
ENSMUSG00000026354	ENSMUST00000162067	Lct	protein_coding	-1	1	128284756	128328318	128292264	128287572	128292264	620
ENSMUSG00000117074	ENSMUST00000233477	Gm49925	processed_pseudogene	1	17	66005705	66006087	66005705	66005705	66006087	383
ENSMUSG00000099470	ENSMUST00000188763	Gm29340	lncRNA	-1	2	116972575	116976428	116976428	116972575	116976428	3854
ENSMUSG00000102095	ENSMUST00000188305	C730036E19Rik	lncRNA	1	1	151138034	151142345	151138034	151138034	151142345	1102
ENSMUSG00000074930	ENSMUST00000122360	Gm13981	processed_pseudogene	1	2	117055566	117056012	117055566	117055566	117056012	447
ENSMUSG00000094530	ENSMUST00000180210	Gm21399	processed_pseudogene	1	8	129252998	129253594	129252998	129252998	129253594	597
ENSMUSG00000089712	ENSMUST00000212669	Gm15889	lncRNA	1	8	94377872	94380317	94377872	94377872	94380314	2443
ENSMUSG00000081412	ENSMUST00000119343	Gm15403	processed_pseudogene	1	17	91667079	91668305	91667079	91667079	91668305	1227
ENSMUSG00000110605	ENSMUST00000212145	Gm32856	lncRNA	1	8	129263641	129282844	129263648	129263648	129271868	3767
ENSMUSG00000027351	ENSMUST00000028829	Spred1	protein_coding	1	2	117121374	117182279	117121374	117121374	117182279	6016
ENSMUSG00000114212	ENSMUST00000225278	Gm47985	protein_coding	1	1	151182537	151184243	151182537	151182537	151184243	1707
ENSMUSG00000117555	ENSMUST00000234681	Gm49992	processed_pseudogene	-1	17	91781285	91782437	91782437	91781285	91782437	545
ENSMUSG00000117408	ENSMUST00000234065	Gm49993	processed_pseudogene	-1	17	91782635	91783133	91783133	91782635	91783133	482
ENSMUSG00000114943	ENSMUST00000224330	Gm8947	protein_coding	1	1	151192376	151194054	151192376	151192376	151194054	1679
ENSMUSG00000045281	ENSMUST00000064166	Gpr20	protein_coding	-1	15	73694604	73707505	73707505	73694604	73707505	2144
ENSMUSG00000004815	ENSMUST00000153238	Dgkq	protein_coding	-1	5	108646693	108669672	108660811	108646693	108660811	4801
ENSMUSG00000037375	ENSMUST00000123721	Hhat	protein_coding	-1	1	192496711	192771223	192687706	192654960	192687706	2892
ENSMUSG00000024448	ENSMUST00000172576	H2-M10.1	protein_coding	-1	17	36322858	36326155	36326145	36323201	36326145	912
ENSMUSG00000117433	ENSMUST00000234041	Gm41654	lncRNA	-1	17	91811992	91872139	91872139	91811992	91872139	900
ENSMUSG00000114694	ENSMUST00000225273	Gm47995	protein_coding	1	1	151198448	151199350	151198448	151198448	151199350	903
ENSMUSG00000117584	ENSMUST00000234894	Gm49994	processed_pseudogene	1	17	92181065	92181398	92181065	92181065	92181398	334
ENSMUSG00000117343	ENSMUST00000234079	Gm19145	processed_pseudogene	-1	17	92185388	92185957	92185957	92185388	92185957	570
ENSMUSG00000101801	ENSMUST00000190237	1700020G17Rik	lncRNA	-1	10	110784585	110896550	110896537	110835859	110896537	739
ENSMUSG00000024248	ENSMUST00000234258	Cox7a2l	protein_coding	-1	17	83501918	83517330	83517330	83502330	83517330	592
ENSMUSG00000031953	ENSMUST00000034431	Tmem170	protein_coding	-1	8	111863038	111876750	111876750	111863038	111876750	3878
ENSMUSG00000109383	ENSMUST00000209046	Gm36584	lncRNA	-1	7	82852498	82867074	82867074	82852498	82867074	708
ENSMUSG00000030636	ENSMUST00000032872	1700010L04Rik	lncRNA	1	7	82851599	82859849	82856263	82856263	82859404	330
ENSMUSG00000050552	ENSMUST00000160157	Lamtor4	protein_coding	1	5	138255482	138259398	138255831	138255831	138259398	980
ENSMUSG00000005533	ENSMUST00000005671	Igf1r	protein_coding	1	7	67952827	68233668	67952827	67952827	68233668	11409
ENSMUSG00000010025	ENSMUST00000066277	Aldh3a2	protein_coding	-1	11	61223417	61267464	61267185	61223417	61267185	2892
ENSMUSG00000103059	ENSMUST00000192239	Gm18186	processed_pseudogene	1	1	165493422	165495001	165493422	165493422	165495001	1580
ENSMUSG00000117624	ENSMUST00000234379	Gm6751	processed_pseudogene	-1	17	92372015	92373116	92373116	92372015	92373116	1102
ENSMUSG00000087042	ENSMUST00000134289	Gm11611	lncRNA	-1	11	97519612	97521895	97521895	97519612	97521895	1326
ENSMUSG00000114983	ENSMUST00000227459	Gm48997	lncRNA	-1	14	120129924	120130603	120130603	120129924	120130603	257
ENSMUSG00000113070	ENSMUST00000220923	Gm48420	lncRNA	1	13	95024301	95024900	95024301	95024301	95024900	600
ENSMUSG00000026567	ENSMUST00000111440	Adcy10	protein_coding	1	1	165485183	165576774	165485183	165485183	165575799	5078
ENSMUSG00000115146	ENSMUST00000226227	Gm4681	lncRNA	-1	14	120089943	120195452	120195452	120089943	120195452	1329
ENSMUSG00000042229	ENSMUST00000047978	Rabif	protein_coding	1	1	134494648	134508774	134494648	134494648	134508774	2861
ENSMUSG00000057706	ENSMUST00000082237	Mex3b	protein_coding	1	7	82867333	82871515	82867333	82867333	82871515	3355
ENSMUSG00000080978	ENSMUST00000121380	Gm12297	processed_pseudogene	1	11	66563607	66564585	66563607	66563607	66564585	979
ENSMUSG00000038453	ENSMUST00000238233	Srcin1	protein_coding	-1	11	97509340	97576186	97536945	97509340	97536945	6624
ENSMUSG00000021684	ENSMUST00000162412	Pde8b	protein_coding	-1	13	95024454	95250336	95250336	95024454	95250336	4035
ENSMUSG00000040310	ENSMUST00000111254	Alx4	protein_coding	1	2	93642384	93681339	93642388	93642388	93681339	7056
ENSMUSG00000044441	ENSMUST00000208657	Olfr1442	protein_coding	1	19	12670439	12677277	12670574	12670574	12676931	3148
ENSMUSG00000098122	ENSMUST00000182438	Gm27039	processed_pseudogene	-1	17	92527273	92528510	92528510	92527273	92528510	962
ENSMUSG00000109106	ENSMUST00000209078	4933430H16Rik	lncRNA	-1	7	82937936	82940688	82940688	82937936	82940688	1319
ENSMUSG00000114582	ENSMUST00000224012	3110040M04Rik	protein_coding	1	1	151204121	151205065	151204121	151204121	151205065	945
ENSMUSG00000108694	ENSMUST00000205267	Gm7287	processed_pseudogene	-1	7	17138871	17139472	17139472	17138871	17139472	602
ENSMUSG00000006941	ENSMUST00000007139	Eif1b	protein_coding	1	9	120492232	120495330	120492491	120492491	120495330	1035
ENSMUSG00000117354	ENSMUST00000234942	Gm49995	processed_pseudogene	-1	17	92600222	92600526	92600526	92600222	92600526	305
ENSMUSG00000020167	ENSMUST00000105344	Tcf3	protein_coding	-1	10	80409514	80433647	80433637	80409514	80433637	2946
ENSMUSG00000031952	ENSMUST00000034430	Chst5	protein_coding	-1	8	111889136	111910447	111910447	111889136	111910447	2182
ENSMUSG00000114591	ENSMUST00000224757	Gm47996	protein_coding	1	1	151210131	151211072	151210131	151210131	151211072	942
ENSMUSG00000109541	ENSMUST00000208037	Gm6112	processed_pseudogene	-1	7	82966589	82967217	82967217	82966589	82967217	629
ENSMUSG00000021709	ENSMUST00000053927	Erbin	protein_coding	-1	13	103818787	103920514	103889292	103818791	103889292	6103
ENSMUSG00000027198	ENSMUST00000184931	Ext2	protein_coding	-1	2	93661028	93822568	93822549	93661028	93822549	2629
ENSMUSG00000117625	ENSMUST00000234136	Gm21018	processed_pseudogene	-1	17	92717885	92719076	92719076	92717885	92719076	1192
ENSMUSG00000048126	ENSMUST00000097653	Col6a3	protein_coding	-1	1	90765923	90843971	90843952	90766860	90843952	9001
ENSMUSG00000117409	ENSMUST00000234475	Gm49996	processed_pseudogene	1	17	92976521	92976797	92976521	92976521	92976797	277
ENSMUSG00000017754	ENSMUST00000109316	Pltp	protein_coding	-1	2	164839518	164857711	164857542	164839518	164857542	2226
ENSMUSG00000117591	ENSMUST00000234088	Gm49997	processed_pseudogene	1	17	93168512	93168839	93168512	93168512	93168839	328
ENSMUSG00000082800	ENSMUST00000121865	Gm13560	processed_pseudogene	1	2	58894040	58894368	58894040	58894040	58894368	329
ENSMUSG00000111828	ENSMUST00000213677	D830035M03Rik	lncRNA	-1	9	120490532	120492547	120492547	120490532	120492547	1041
ENSMUSG00000036641	ENSMUST00000077687	Ccdc148	protein_coding	-1	2	58821070	59160683	59160683	58821697	59160683	3977
ENSMUSG00000019303	ENSMUST00000019447	Psmc3ip	protein_coding	-1	11	101091823	101095436	101095436	101091823	101095436	1291
ENSMUSG00000027326	ENSMUST00000152380	Knl1	protein_coding	1	2	119047119	119105501	119047119	119047119	119069271	1573
ENSMUSG00000081842	ENSMUST00000118467	Rap1a-ps2	processed_pseudogene	1	2	117240883	117241441	117240883	117240883	117241441	559
ENSMUSG00000024811	ENSMUST00000025729	Tnks2	protein_coding	1	19	36834232	36893477	36834232	36834232	36893477	6481
ENSMUSG00000018923	ENSMUST00000152348	Med11	protein_coding	1	11	70451919	70453727	70451932	70451932	70453564	870
ENSMUSG00000034227	ENSMUST00000036215	Foxj1	protein_coding	-1	11	116330704	116335399	116335399	116330704	116335399	2623
ENSMUSG00000072834	ENSMUST00000126999	Gm12298	lncRNA	-1	11	66905721	66947086	66947086	66905721	66947086	731
ENSMUSG00000048070	ENSMUST00000123434	Pirt	protein_coding	1	11	66911981	66929876	66911981	66911981	66929876	4200
ENSMUSG00000023150	ENSMUST00000023918	Ivns1abp	protein_coding	1	1	151344477	151364422	151344477	151344477	151364422	3511
ENSMUSG00000115912	ENSMUST00000230694	Gm35569	lncRNA	-1	15	100825679	100832391	100832391	100825679	100832391	1722
ENSMUSG00000117559	ENSMUST00000234694	Gm49998	processed_pseudogene	-1	17	93192398	93192623	93192623	93192398	93192623	226
ENSMUSG00000085683	ENSMUST00000127166	Tmem238l	protein_coding	1	11	66956638	66965016	66957894	66957894	66965016	1073
ENSMUSG00000108861	ENSMUST00000207936	5930435M05Rik	lncRNA	-1	7	83178570	83201586	83200324	83178570	83200324	414
ENSMUSG00000053528	ENSMUST00000208611	A530021J07Rik	lncRNA	1	7	83061783	83179429	83061783	83061783	83179429	1400
ENSMUSG00000073435	ENSMUST00000024978	Nme3	protein_coding	1	17	24896500	24897522	24896500	24896500	24897522	715
ENSMUSG00000027349	ENSMUST00000140936	Fam98b	protein_coding	1	2	117249739	117271540	117249739	117249739	117260243	1979
ENSMUSG00000081929	ENSMUST00000121547	Rps11-ps2	processed_pseudogene	1	11	116382750	116383205	116382750	116382750	116383205	456
ENSMUSG00000045896	ENSMUST00000058383	Paip2b	protein_coding	-1	6	83805401	83831741	83831741	83805401	83831741	3982
ENSMUSG00000058248	ENSMUST00000078470	Kcnh1	protein_coding	1	1	192190774	192510159	192190774	192190774	192510159	7242
ENSMUSG00000087450	ENSMUST00000137397	Gm13994	lncRNA	1	2	124708655	124711083	124708655	124708655	124711083	513
ENSMUSG00000052949	ENSMUST00000149147	Rnf157	protein_coding	-1	11	116336353	116413032	116359081	116336353	116359081	3873
ENSMUSG00000082989	ENSMUST00000120771	Gm13557	processed_pseudogene	-1	2	58958675	58959707	58959707	58958675	58959707	382
ENSMUSG00000109335	ENSMUST00000208773	Gm44845	processed_pseudogene	1	7	83234541	83234875	83234541	83234541	83234875	335
ENSMUSG00000084250	ENSMUST00000118185	Gm13550	processed_pseudogene	-1	2	59148099	59148623	59148623	59148099	59148623	525
ENSMUSG00000109506	ENSMUST00000208251	Gm44724	lncRNA	-1	7	83327738	83369429	83356577	83327738	83356577	531
ENSMUSG00000053228	ENSMUST00000108491	Ceacam3	protein_coding	1	7	17150282	17164253	17150282	17150282	17164253	3261
ENSMUSG00000086075	ENSMUST00000140833	Gm15728	lncRNA	1	5	117389139	117393498	117389139	117389139	117393498	3492
ENSMUSG00000085926	ENSMUST00000138819	Gm12299	lncRNA	1	11	67002086	67011625	67002086	67002086	67011625	2327
ENSMUSG00000111816	ENSMUST00000214719	Gm7229	unprocessed_pseudogene	1	9	120521813	120522819	120521813	120521813	120522819	1007
ENSMUSG00000104555	ENSMUST00000197739	Gm5983	processed_pseudogene	1	3	157410017	157410786	157410017	157410017	157410786	770
ENSMUSG00000076615	ENSMUST00000223179	Ighg3	IG_C_gene	-1	12	113356224	113361232	113361232	113356224	113361232	2414
ENSMUSG00000024163	ENSMUST00000146923	Mapk8ip3	protein_coding	-1	17	24892153	24936977	24936938	24892153	24936938	7278
ENSMUSG00000105834	ENSMUST00000196791	4930592C13Rik	lncRNA	-1	3	157527515	157534090	157534090	157527515	157534090	661
ENSMUSG00000096712	ENSMUST00000179718	Gm15454	processed_pseudogene	1	1	134518081	134518563	134518081	134518081	134518563	483
ENSMUSG00000018920	ENSMUST00000019064	Cxcl16	protein_coding	-1	11	70453983	70459984	70459984	70453983	70459984	2699
ENSMUSG00000106205	ENSMUST00000198074	C230096K16Rik	TEC	1	5	64804014	64805735	64804014	64804014	64805735	1722
ENSMUSG00000101955	ENSMUST00000189357	Gm29376	unprocessed_pseudogene	1	1	134519978	134524139	134519978	134519978	134524139	835
ENSMUSG00000097640	ENSMUST00000180912	Gm20033	lncRNA	-1	5	64708207	64804117	64804117	64708207	64804117	796
ENSMUSG00000046733	ENSMUST00000050104	Gprc5a	protein_coding	1	6	135065651	135084709	135065651	135065651	135084709	2083
ENSMUSG00000037949	ENSMUST00000042546	Ano10	protein_coding	-1	9	122175874	122294423	122294423	122175874	122294423	2653
ENSMUSG00000054855	ENSMUST00000109149	Rnd1	protein_coding	-1	15	98663421	98677461	98677460	98663421	98677460	1034
ENSMUSG00000046367	ENSMUST00000172898	Mgat4e	protein_coding	-1	1	134540941	134549682	134549682	134540941	134549682	1735
ENSMUSG00000029178	ENSMUST00000165536	Klf3	protein_coding	1	5	64803388	64832901	64803388	64803388	64832901	5221
ENSMUSG00000041660	ENSMUST00000046233	Bbox1	protein_coding	-1	2	110262697	110314560	110305741	110262697	110305741	4030
ENSMUSG00000040829	ENSMUST00000108563	Zmynd15	protein_coding	1	11	70459433	70466202	70459433	70459433	70466202	2649
ENSMUSG00000090726	ENSMUST00000167845	Gm17421	unprocessed_pseudogene	1	12	113369522	113372201	113369522	113369522	113372201	674
ENSMUSG00000063077	ENSMUST00000060537	Kif1b	protein_coding	-1	4	149176319	149307693	149307692	149176319	149307692	10233
ENSMUSG00000086232	ENSMUST00000146119	Gm7546	transcribed_unprocessed_pseudogene	-1	7	65579998	65635913	65635913	65579998	65635913	966
ENSMUSG00000104218	ENSMUST00000193186	Gm9134	processed_pseudogene	-1	12	113381011	113381561	113381561	113381011	113381561	551
ENSMUSG00000010476	ENSMUST00000033378	Ebf3	protein_coding	-1	7	137193673	137314445	137314445	137193721	137314445	4838
ENSMUSG00000086662	ENSMUST00000154632	BC046251	lncRNA	1	7	65582070	65618884	65582070	65582070	65618884	3653
ENSMUSG00000103198	ENSMUST00000193368	Gm9136	processed_pseudogene	-1	12	113396771	113397224	113397224	113396771	113397224	454
ENSMUSG00000102832	ENSMUST00000192434	Gm5190	processed_pseudogene	1	12	113397229	113397585	113397229	113397229	113397585	357
ENSMUSG00000033543	ENSMUST00000118198	Gtf2a2	protein_coding	1	9	70012550	70022866	70012550	70012550	70022866	893
ENSMUSG00000116482	ENSMUST00000230172	Gm34152	lncRNA	-1	15	98691863	98696191	98696191	98691863	98696191	517
ENSMUSG00000061578	ENSMUST00000073347	Ksr2	protein_coding	1	5	117414000	117775003	117414000	117414000	117555942	2283
ENSMUSG00000031951	ENSMUST00000034429	Tmem231	protein_coding	-1	8	111912011	111933881	111933881	111912011	111933881	2984
ENSMUSG00000103061	ENSMUST00000193688	Gm36970	TEC	-1	1	90837275	90839133	90839133	90837275	90839133	1859
ENSMUSG00000058124	ENSMUST00000073546	H2-M10.3	protein_coding	-1	17	36365003	36368417	36368417	36365003	36368417	1593
ENSMUSG00000003354	ENSMUST00000003444	Ccdc65	protein_coding	1	15	98708207	98723336	98708207	98708207	98723336	1900
ENSMUSG00000000544	ENSMUST00000060833	Gpa33	protein_coding	1	1	166130238	166166510	166130238	166130238	166166510	2515
ENSMUSG00000026355	ENSMUST00000027601	Mcm6	protein_coding	-1	1	128331590	128359664	128359664	128331590	128359664	2910
ENSMUSG00000086522	ENSMUST00000145987	Gm4473	lncRNA	1	10	120899157	120901888	120899157	120899157	120901888	657
ENSMUSG00000107199	ENSMUST00000201553	Gm42550	TEC	1	5	117520699	117521658	117520699	117520699	117521658	960
ENSMUSG00000081353	ENSMUST00000119441	Gm13818	processed_pseudogene	1	2	93794570	93795080	93794570	93794570	93795080	511
ENSMUSG00000115378	ENSMUST00000226288	Gm39653	protein_coding	1	1	63615968	63620819	63615968	63615968	63620819	1105
ENSMUSG00000115946	ENSMUST00000231521	Mirt2	lncRNA	-1	15	76266461	76269839	76269839	76266461	76269839	1297
ENSMUSG00000069085	ENSMUST00000090313	Dytn	protein_coding	-1	1	63622851	63686927	63686927	63622851	63686927	2427
ENSMUSG00000035011	ENSMUST00000125261	Zbtb7a	protein_coding	1	10	81135220	81152995	81135220	81135220	81144496	907
ENSMUSG00000049653	ENSMUST00000074173	Spatc1	protein_coding	1	15	76268089	76292572	76268089	76268089	76292572	1605
ENSMUSG00000013495	ENSMUST00000146207	Tmem175	protein_coding	1	5	108629770	108648782	108629770	108629770	108644030	1686
ENSMUSG00000037706	ENSMUST00000037941	Cd81	protein_coding	1	7	143052739	143067934	143052739	143052739	143067934	1533
ENSMUSG00000036026	ENSMUST00000113523	Tmem63b	protein_coding	-1	17	45660171	45686905	45686259	45660171	45686259	3284
ENSMUSG00000046768	ENSMUST00000118602	Rhoj	protein_coding	1	12	75308322	75401456	75308322	75308322	75395817	2396
ENSMUSG00000053469	ENSMUST00000065916	Tg	protein_coding	1	15	66670753	66850721	66670753	66670753	66850721	8454
ENSMUSG00000042292	ENSMUST00000134469	Mrtfa	protein_coding	-1	15	81012281	81190757	81190733	81012281	81190733	4392
ENSMUSG00000081751	ENSMUST00000122133	Gm14251	processed_pseudogene	1	2	156322402	156322680	156322402	156322402	156322680	279
ENSMUSG00000083066	ENSMUST00000120763	Gm12748	processed_pseudogene	1	1	63671468	63671971	63671468	63671468	63671971	504
ENSMUSG00000024256	ENSMUST00000234646	Adcyap1	protein_coding	1	17	93199017	93206537	93199017	93199017	93200096	327
ENSMUSG00000063229	ENSMUST00000147535	Ldha	protein_coding	1	7	46841475	46855627	46841475	46841475	46851994	912
ENSMUSG00000029073	ENSMUST00000030950	Cptp	protein_coding	-1	4	155864723	155869440	155869440	155864723	155869440	2662
ENSMUSG00000107495	ENSMUST00000204910	Gm44215	TEC	-1	6	128691073	128693783	128693783	128691073	128693783	2711
ENSMUSG00000046334	ENSMUST00000063059	Gm6195	processed_pseudogene	-1	1	9802197	9802553	9802553	9802197	9802553	357
ENSMUSG00000082321	ENSMUST00000122112	Gm14253	processed_pseudogene	-1	2	156347202	156347840	156347840	156347202	156347840	639
ENSMUSG00000079299	ENSMUST00000203869	Klrb1	protein_coding	-1	6	128705836	128723059	128707801	128705836	128707801	870
ENSMUSG00000038085	ENSMUST00000037096	Cnbd2	protein_coding	1	2	156312299	156375638	156312299	156312299	156375635	2277
ENSMUSG00000027333	ENSMUST00000129143	Smox	protein_coding	1	2	131491496	131525922	131491496	131491496	131520243	768
ENSMUSG00000025915	ENSMUST00000166384	Sgk3	protein_coding	1	1	9798107	9900845	9798107	9798107	9900843	3706
ENSMUSG00000117231	ENSMUST00000233559	Gm41609	lncRNA	-1	17	70765839	70806059	70805997	70765839	70805997	2325
ENSMUSG00000003279	ENSMUST00000133983	Dlgap1	protein_coding	1	17	69969073	70821413	69969073	69969073	70821413	7173
ENSMUSG00000047632	ENSMUST00000057337	Fgfbp3	protein_coding	-1	19	36917550	36919615	36919615	36917550	36919615	1772
ENSMUSG00000030205	ENSMUST00000032327	Gprc5d	protein_coding	-1	6	135105991	135118283	135118246	135105991	135118246	1348
ENSMUSG00000109013	ENSMUST00000207369	Gm44723	TEC	-1	7	83379142	83383141	83383141	83379142	83383141	4000
ENSMUSG00000108831	ENSMUST00000207404	Gm7957	processed_pseudogene	1	7	83411977	83414578	83411977	83411977	83414578	2602
ENSMUSG00000017760	ENSMUST00000103093	Ctsa	protein_coding	1	2	164832873	164841032	164832873	164832873	164840019	2534
ENSMUSG00000059277	ENSMUST00000133630	R74862	lncRNA	-1	7	143021784	143053686	143053417	143021784	143053417	2482
ENSMUSG00000003355	ENSMUST00000230743	Fkbp11	protein_coding	-1	15	98724366	98728198	98728152	98724366	98728152	1314
ENSMUSG00000021662	ENSMUST00000238746	Arhgef28	protein_coding	-1	13	97899469	98206439	98016417	97899469	98016417	4660
ENSMUSG00000046229	ENSMUST00000079125	Scand1	protein_coding	-1	2	156311846	156312747	156312747	156311846	156312747	803
ENSMUSG00000052293	ENSMUST00000190165	Taf9	protein_coding	1	13	100651579	100656060	100651579	100651579	100655595	794
ENSMUSG00000085546	ENSMUST00000131801	Gm14252	lncRNA	-1	2	156332317	156339381	156339381	156332317	156339381	3215
ENSMUSG00000046959	ENSMUST00000051757	Slc26a1	protein_coding	-1	5	108669878	108675569	108675569	108669878	108675569	3812
ENSMUSG00000020063	ENSMUST00000120239	Sirt1	protein_coding	-1	10	63319005	63381704	63381704	63319005	63381704	4430
ENSMUSG00000021635	ENSMUST00000022136	Rad17	protein_coding	-1	13	100617164	100651051	100651051	100617164	100651051	2839
ENSMUSG00000029510	ENSMUST00000161827	Gpc2	protein_coding	-1	5	138273655	138280005	138280005	138273655	138280005	2586
ENSMUSG00000081588	ENSMUST00000121761	Gm11661	transcribed_processed_pseudogene	-1	11	104565400	104566726	104566726	104565400	104566726	1327
ENSMUSG00000100954	ENSMUST00000185848	Gm10138	lncRNA	-1	1	151339604	151345231	151344082	151339604	151344082	475
ENSMUSG00000082706	ENSMUST00000117888	Gm11663	processed_pseudogene	-1	11	104571268	104571557	104571557	104571268	104571557	290
ENSMUSG00000086222	ENSMUST00000148136	Gm11665	lncRNA	-1	11	104556789	104557777	104557777	104556789	104557777	285
ENSMUSG00000050628	ENSMUST00000057676	Ubald2	protein_coding	1	11	116434094	116439077	116434094	116434094	116439077	1482
ENSMUSG00000086932	ENSMUST00000153087	Gm22000	lncRNA	-1	11	104557922	104565661	104565661	104557922	104565661	730
ENSMUSG00000045053	ENSMUST00000234613	Kcng3	protein_coding	-1	17	83585957	83631895	83631895	83585957	83631895	3323
ENSMUSG00000034452	ENSMUST00000037798	Slc24a1	protein_coding	-1	9	64922861	64951607	64951607	64922861	64951607	5213
ENSMUSG00000061086	ENSMUST00000018800	Myl4	protein_coding	1	11	104550663	104595753	104550663	104550663	104587215	879
ENSMUSG00000030650	ENSMUST00000121715	Tmc5	protein_coding	1	7	118597297	118675086	118597297	118597297	118675086	3906
ENSMUSG00000070331	ENSMUST00000134182	Qrich2	protein_coding	-1	11	116441325	116466241	116454347	116441325	116454347	2162
ENSMUSG00000117096	ENSMUST00000233236	Gm30420	lncRNA	-1	17	73020952	73029078	73029078	73020952	73029078	2034
ENSMUSG00000071226	ENSMUST00000148346	Cecr2	protein_coding	1	6	120666369	120771190	120666369	120666369	120724920	4392
ENSMUSG00000027546	ENSMUST00000109175	Atp9a	protein_coding	-1	2	168634438	168742409	168734339	168634438	168734339	3729
ENSMUSG00000027298	ENSMUST00000110783	Tyro3	protein_coding	1	2	119797733	119818104	119797733	119797733	119818104	4460
ENSMUSG00000038943	ENSMUST00000163812	Prc1	protein_coding	1	7	80294450	80316259	80294450	80294450	80316259	3026
ENSMUSG00000103583	ENSMUST00000194507	Gm38325	lncRNA	-1	1	165493791	165495167	165495167	165493791	165495167	1377
ENSMUSG00000085372	ENSMUST00000128807	Gm16145	lncRNA	1	10	63353853	63366887	63353853	63353853	63366887	583
ENSMUSG00000043099	ENSMUST00000055619	Hic1	protein_coding	-1	11	75164565	75169519	75169519	75164565	75169519	3497
ENSMUSG00000108107	ENSMUST00000203728	Gm5312	processed_pseudogene	1	6	83841682	83842228	83841682	83841682	83842228	547
ENSMUSG00000078941	ENSMUST00000022135	Ak6	protein_coding	1	13	100650979	100666359	100650979	100650979	100666359	1298
ENSMUSG00000107644	ENSMUST00000204344	Gm6342	processed_pseudogene	-1	6	83844330	83845095	83845095	83844330	83845095	766
ENSMUSG00000090033	ENSMUST00000160351	Gm16243	lncRNA	1	13	95208112	95208936	95208112	95208112	95208936	494
ENSMUSG00000023939	ENSMUST00000024734	Mrpl14	protein_coding	1	17	45686322	45698495	45686322	45686322	45698495	645
ENSMUSG00000035829	ENSMUST00000128199	Ppp1r26	protein_coding	1	2	28446800	28455508	28446800	28446800	28450506	617
ENSMUSG00000052087	ENSMUST00000063771	Rgs14	protein_coding	1	13	55369732	55384687	55369732	55369732	55384687	2356
ENSMUSG00000086826	ENSMUST00000125269	Gm11739	lncRNA	1	11	116466319	116474274	116466319	116466319	116474274	723
ENSMUSG00000075593	ENSMUST00000161647	Gal3st4	protein_coding	-1	5	138264921	138272840	138272840	138264921	138272840	1901
ENSMUSG00000015869	ENSMUST00000152874	Prpsap1	protein_coding	-1	11	116470845	116494202	116490314	116470845	116490314	1691
ENSMUSG00000086472	ENSMUST00000156224	Gm16172	lncRNA	1	17	45663519	45666209	45663519	45663519	45666209	682
ENSMUSG00000108191	ENSMUST00000205069	Gm29803	processed_pseudogene	-1	6	135134078	135134452	135134452	135134078	135134452	375
ENSMUSG00000038268	ENSMUST00000071562	Ovca2	protein_coding	-1	11	75175942	75178835	75178835	75175942	75178835	2670
ENSMUSG00000104213	ENSMUST00000194162	Ighd	IG_C_gene	-1	12	113406604	113416324	113416324	113406604	113416324	1806
ENSMUSG00000085609	ENSMUST00000134252	1700016P03Rik	lncRNA	1	11	75172560	75177633	75172560	75172560	75177633	863
ENSMUSG00000078789	ENSMUST00000044949	Dph1	protein_coding	-1	11	75177643	75191241	75190519	75177643	75190519	2139
ENSMUSG00000085227	ENSMUST00000124298	6330418K02Rik	lncRNA	1	5	138264043	138266661	138264043	138264043	138266661	743
ENSMUSG00000021945	ENSMUST00000223669	Zmym2	protein_coding	1	14	56886653	56962701	56886653	56886653	56903867	1281
ENSMUSG00000089706	ENSMUST00000160588	B230216N24Rik	lncRNA	-1	1	98031116	98057680	98035675	98031116	98035675	3469
ENSMUSG00000020135	ENSMUST00000105359	Apc2	protein_coding	1	10	80295977	80318263	80295977	80295977	80318263	9173
ENSMUSG00000036948	ENSMUST00000048421	Map11	protein_coding	-1	5	138259656	138264033	138263994	138259656	138263994	2490
ENSMUSG00000020689	ENSMUST00000021028	Itgb3	protein_coding	1	11	104608000	104670476	104608000	104608000	104670476	5784
ENSMUSG00000104140	ENSMUST00000192914	Gm37140	TEC	-1	1	97878382	97880065	97880065	97878382	97880065	1684
ENSMUSG00000026335	ENSMUST00000159041	Pam	protein_coding	-1	1	97795114	98095646	97840811	97795114	97840811	709
ENSMUSG00000032046	ENSMUST00000156641	Abhd12	protein_coding	-1	2	150832493	150904741	150842570	150832493	150842570	1292
ENSMUSG00000022372	ENSMUST00000164163	Sla	protein_coding	-1	15	66780819	66831829	66831646	66780819	66831646	2952
ENSMUSG00000027933	ENSMUST00000071488	Ints3	protein_coding	-1	3	90391388	90433622	90433303	90391388	90433303	4038
ENSMUSG00000109722	ENSMUST00000209747	Gm10578	lncRNA	1	7	137234683	137242609	137234683	137234683	137240366	636
ENSMUSG00000050150	ENSMUST00000159658	Slc9b1	protein_coding	1	3	135348029	135397827	135348029	135348029	135371979	588
ENSMUSG00000109847	ENSMUST00000209650	Gm45278	lncRNA	1	7	137198488	137201722	137198488	137198488	137201722	2414
ENSMUSG00000116852	ENSMUST00000232089	1700102H20Rik	lncRNA	1	17	3557824	3559862	3557824	3557824	3559811	350
ENSMUSG00000074971	ENSMUST00000099626	Fibin	protein_coding	-1	2	110360917	110363183	110363183	110360917	110363183	2267
ENSMUSG00000051853	ENSMUST00000053183	Arf3	protein_coding	-1	15	98736634	98763214	98763211	98736634	98763211	4566
ENSMUSG00000033237	ENSMUST00000134985	Arid2	protein_coding	1	15	96287518	96404992	96287518	96287518	96352038	809
ENSMUSG00000081318	ENSMUST00000119508	Rpl36-ps1	processed_pseudogene	1	11	116504536	116504838	116504536	116504536	116504838	303
ENSMUSG00000069855	ENSMUST00000134423	Slc47a2	protein_coding	-1	11	61301631	61342860	61342850	61303921	61342850	1503
ENSMUSG00000106247	ENSMUST00000159067	Gm43720	protein_coding	-1	5	138264952	138279958	138279958	138264952	138279958	6411
ENSMUSG00000020133	ENSMUST00000020341	2310011J03Rik	protein_coding	-1	10	80318254	80320537	80320537	80318254	80320537	1649
ENSMUSG00000096606	ENSMUST00000178124	Tpbgl	protein_coding	-1	7	99624082	99627103	99627103	99624082	99627103	3022
ENSMUSG00000097974	ENSMUST00000183019	Gm10605	lncRNA	1	7	99625936	99631711	99625936	99625936	99629133	3198
ENSMUSG00000039873	ENSMUST00000042775	Neurl2	protein_coding	-1	2	164830732	164833456	164833456	164830732	164833456	1014
ENSMUSG00000030207	ENSMUST00000111915	Fam234b	protein_coding	1	6	135197977	135244955	135197977	135197977	135236242	4221
ENSMUSG00000026831	ENSMUST00000126242	1700007K13Rik	protein_coding	-1	2	28462001	28466332	28465852	28462001	28465852	666
ENSMUSG00000003752	ENSMUST00000003850	Itpkc	protein_coding	-1	7	27207172	27228661	27228628	27207172	27228628	3247
ENSMUSG00000108676	ENSMUST00000206035	1700123J17Rik	lncRNA	-1	7	126224247	126248238	126248238	126224247	126248238	1805
ENSMUSG00000002059	ENSMUST00000002128	Rab34	protein_coding	1	11	78188430	78192193	78188430	78188430	78192188	1368
ENSMUSG00000108309	ENSMUST00000205724	Gm44703	processed_pseudogene	-1	7	126242380	126242627	126242627	126242380	126242627	248
ENSMUSG00000014778	ENSMUST00000132777	Fhod1	protein_coding	-1	8	105329163	105347953	105347909	105329163	105347909	4304
ENSMUSG00000061878	ENSMUST00000106388	Sphk1	protein_coding	1	11	116530925	116536674	116530925	116530925	116536657	1891
ENSMUSG00000027618	ENSMUST00000029147	Nfs1	protein_coding	-1	2	156123639	156144186	156144186	156123639	156144186	2051
ENSMUSG00000045752	ENSMUST00000060433	Tssc4	protein_coding	1	7	143069249	143071093	143069249	143069249	143071093	1519
ENSMUSG00000081492	ENSMUST00000118042	Gm9311	processed_pseudogene	-1	17	73190258	73191685	73191685	73190258	73191685	1269
ENSMUSG00000042978	ENSMUST00000056028	Sbk1	protein_coding	1	7	126272619	126295016	126272619	126272619	126295016	4109
ENSMUSG00000054675	ENSMUST00000067853	Tmem119	protein_coding	-1	5	113793729	113800516	113800516	113793729	113800516	2242
ENSMUSG00000109309	ENSMUST00000208407	Gm49772	unprocessed_pseudogene	1	19	12681771	12681915	12681771	12681771	12681915	145
ENSMUSG00000109677	ENSMUST00000211531	Gm45514	processed_pseudogene	-1	7	137335741	137336429	137336429	137335741	137336429	689
ENSMUSG00000054469	ENSMUST00000130574	Lclat1	protein_coding	1	17	73107985	73243368	73107985	73107985	73161991	330
ENSMUSG00000045030	ENSMUST00000213486	Olfr1443	protein_coding	1	19	12678112	12683851	12678112	12678112	12683843	2944
ENSMUSG00000109843	ENSMUST00000210711	Gm17841	processed_pseudogene	1	7	137370836	137373260	137370836	137370836	137373260	2425
ENSMUSG00000061479	ENSMUST00000148491	Snrpa	protein_coding	-1	7	27187005	27196271	27189014	27187005	27189014	509
ENSMUSG00000080791	ENSMUST00000119676	Akirin1-ps	processed_pseudogene	1	11	85216597	85217054	85216597	85216597	85217054	458
ENSMUSG00000018481	ENSMUST00000018625	Appbp2	protein_coding	-1	11	85187262	85235130	85235130	85187262	85235130	6463
ENSMUSG00000016349	ENSMUST00000055990	Eef1a2	protein_coding	-1	2	181147653	181157014	181157014	181147653	181157014	2084
ENSMUSG00000104972	ENSMUST00000198920	Gm19931	processed_pseudogene	1	5	113817225	113817592	113817225	113817225	113817592	368
ENSMUSG00000089782	ENSMUST00000162698	Gm3531	processed_pseudogene	-1	1	97948901	97949389	97949389	97948901	97949389	489
ENSMUSG00000090464	ENSMUST00000169163	Gm17140	lncRNA	-1	15	66739059	66744327	66744327	66739059	66744327	627
ENSMUSG00000066180	ENSMUST00000084598	Gm10155	processed_pseudogene	-1	7	126299434	126299916	126299916	126299434	126299916	483
ENSMUSG00000094257	ENSMUST00000178107	Ap3s1-ps2	processed_pseudogene	1	8	94405211	94405789	94405211	94405211	94405789	579
ENSMUSG00000108462	ENSMUST00000205375	Gm45032	unprocessed_pseudogene	1	7	17173596	17174586	17173596	17173596	17174586	520
ENSMUSG00000108417	ENSMUST00000206881	Gm30928	lncRNA	-1	7	126348372	126351619	126351597	126348372	126351597	271
ENSMUSG00000040632	ENSMUST00000062232	Nrl	protein_coding	-1	14	55518978	55524981	55524981	55518978	55524981	2504
ENSMUSG00000023159	ENSMUST00000075934	Psg29	protein_coding	1	7	17203477	17215760	17203477	17203477	17215760	5445
ENSMUSG00000014856	ENSMUST00000015000	Tmem208	protein_coding	1	8	105326354	105335219	105326354	105326354	105329057	785
ENSMUSG00000107866	ENSMUST00000203128	Gm43907	processed_pseudogene	1	6	128744644	128744760	128744644	128744644	128744760	117
ENSMUSG00000087405	ENSMUST00000137176	Gm14232	lncRNA	1	2	131159537	131171342	131159537	131159537	131171342	446
ENSMUSG00000040139	ENSMUST00000145881	9430038I01Rik	protein_coding	-1	7	137375574	137410762	137410756	137375574	137410756	895
ENSMUSG00000027329	ENSMUST00000028801	Spef1	protein_coding	-1	2	131170261	131187282	131187282	131170261	131187282	2328
ENSMUSG00000030742	ENSMUST00000206793	Lat	protein_coding	-1	7	126363824	126369570	126369541	126363824	126369541	1215
ENSMUSG00000085628	ENSMUST00000136454	Appbp2os	lncRNA	1	11	85234775	85238304	85235171	85235171	85238304	635
ENSMUSG00000044860	ENSMUST00000076730	Gm1123	protein_coding	-1	9	99006790	99035715	99035715	99006790	99035715	1537
ENSMUSG00000030206	ENSMUST00000087729	Gsg1	protein_coding	-1	6	135237326	135254351	135247965	135237326	135247965	1307
ENSMUSG00000009246	ENSMUST00000148715	Trpm5	protein_coding	-1	7	143069153	143094642	143074561	143069153	143074561	726
ENSMUSG00000087323	ENSMUST00000133751	Gm14170	lncRNA	-1	2	156377925	156378968	156378968	156377925	156378968	331
ENSMUSG00000078786	ENSMUST00000108379	BC024978	protein_coding	1	7	27195781	27210186	27195781	27195781	27210186	7247
ENSMUSG00000003345	ENSMUST00000079773	Csnk1g2	protein_coding	1	10	80622838	80640749	80622838	80622838	80640741	2348
ENSMUSG00000084017	ENSMUST00000119897	Rpl21-ps9	processed_pseudogene	1	2	156386741	156387222	156386741	156386741	156387222	482
ENSMUSG00000097194	ENSMUST00000180612	9330175E14Rik	lncRNA	-1	8	94422898	94435103	94434166	94422898	94434166	1207
ENSMUSG00000102869	ENSMUST00000192863	2900097C17Rik	lncRNA	-1	2	156388065	156392979	156392979	156388065	156392979	4915
ENSMUSG00000108782	ENSMUST00000207022	Gm32772	lncRNA	-1	7	17287678	17371627	17371627	17287678	17371627	675
ENSMUSG00000074151	ENSMUST00000212382	Nlrc5	protein_coding	1	8	94434356	94527272	94434356	94434356	94470008	346
ENSMUSG00000056508	ENSMUST00000070659	1700001K19Rik	protein_coding	-1	12	110667688	110682619	110682619	110667688	110682619	955
ENSMUSG00000031068	ENSMUST00000064404	Glrx3	protein_coding	1	7	137437614	137468594	137437614	137437614	137468594	1685
ENSMUSG00000033917	ENSMUST00000038791	Gde1	protein_coding	-1	7	118688545	118705778	118705778	118688545	118705778	1582
ENSMUSG00000025963	ENSMUST00000114094	Mdh1b	protein_coding	-1	1	63698819	63730318	63730318	63698819	63730318	1719
ENSMUSG00000098950	ENSMUST00000127956	Gm28036	protein_coding	-1	2	156071845	156127092	156098085	156071845	156098085	4955
ENSMUSG00000024694	ENSMUST00000025598	Keg1	protein_coding	1	19	12695786	12719902	12695786	12695786	12719902	1676
ENSMUSG00000051985	ENSMUST00000140703	Igfn1	protein_coding	-1	1	135953578	136006342	135963140	135953578	135963140	1770
ENSMUSG00000048163	ENSMUST00000201931	Selplg	protein_coding	-1	5	113818536	113832644	113819566	113818536	113819566	694
ENSMUSG00000027327	ENSMUST00000184535	1700037H04Rik	protein_coding	-1	2	131146324	131160081	131160034	131146324	131160034	1358
ENSMUSG00000109357	ENSMUST00000208632	Gm45236	TEC	1	7	118688545	118688773	118688545	118688545	118688773	229
ENSMUSG00000040565	ENSMUST00000099494	Btaf1	protein_coding	1	19	36926079	37012752	36926079	36926079	37012752	7204
ENSMUSG00000035772	ENSMUST00000038600	Mrps2	protein_coding	1	2	28468066	28471178	28468066	28468066	28471178	2080
ENSMUSG00000084981	ENSMUST00000125496	Gm15962	lncRNA	-1	19	12706055	12721247	12721203	12706055	12721203	461
ENSMUSG00000038930	ENSMUST00000130888	Rccd1	protein_coding	-1	7	80293229	80324454	80320097	80293229	80320097	3367
ENSMUSG00000087376	ENSMUST00000124863	Gm15517	protein_coding	1	7	44261447	44261891	44261447	44261447	44261891	251
ENSMUSG00000061272	ENSMUST00000117690	Gm14173	processed_pseudogene	-1	2	156410897	156411174	156411174	156410897	156411174	278
ENSMUSG00000108248	ENSMUST00000203706	Gm34391	processed_pseudogene	-1	6	135171199	135172105	135172105	135171199	135172105	907
ENSMUSG00000089824	ENSMUST00000059647	Rbm12	protein_coding	-1	2	156091958	156111978	156111956	156091958	156111956	6667
ENSMUSG00000108441	ENSMUST00000205665	Gm32846	lncRNA	-1	7	17392760	17424099	17424099	17392760	17424099	842
ENSMUSG00000042770	ENSMUST00000045855	Hebp1	protein_coding	-1	6	135137522	135198022	135168215	135137522	135168215	1058
ENSMUSG00000016344	ENSMUST00000016488	Ppdpf	protein_coding	1	2	181187247	181188771	181187247	181187247	181188771	1160
ENSMUSG00000022387	ENSMUST00000109381	Brd1	protein_coding	-1	15	88687034	88734233	88734233	88687034	88734233	5152
ENSMUSG00000104157	ENSMUST00000193484	Gm38101	lncRNA	1	1	176276213	176279769	176276213	176276213	176279769	3557
ENSMUSG00000020525	ENSMUST00000020835	Ppm1d	protein_coding	1	11	85311244	85347066	85311244	85311244	85347066	2899
ENSMUSG00000063268	ENSMUST00000170226	Parp10	protein_coding	-1	15	76231174	76243441	76233723	76231174	76233723	1047
ENSMUSG00000102446	ENSMUST00000193904	Gm17965	processed_pseudogene	-1	1	176339127	176339643	176339643	176339127	176339643	517
ENSMUSG00000091239	ENSMUST00000233075	Vmn2r76	protein_coding	-1	7	86202024	86246308	86246308	86202024	86246308	11503
ENSMUSG00000108792	ENSMUST00000206932	Gm5418	processed_pseudogene	1	7	17618499	17619026	17618499	17618499	17619026	528
ENSMUSG00000045411	ENSMUST00000055858	2410002F23Rik	protein_coding	1	7	44246722	44252319	44246722	44246722	44252319	1982
ENSMUSG00000108654	ENSMUST00000206108	Gm9519	unprocessed_pseudogene	-1	7	17637479	17650345	17650345	17637479	17650345	1337
ENSMUSG00000108558	ENSMUST00000165490	Psg-ps1	transcribed_unprocessed_pseudogene	1	7	17672292	17682060	17672292	17672292	17681691	1574
ENSMUSG00000108239	ENSMUST00000204330	Gm19434	lncRNA	1	6	135188480	135194960	135188480	135188480	135194960	2573
ENSMUSG00000087041	ENSMUST00000139512	Gm16295	lncRNA	1	9	118924873	118925777	118924873	118924873	118925777	643
ENSMUSG00000086119	ENSMUST00000134688	Gm2415	lncRNA	-1	9	118890075	118926455	118926259	118890075	118926259	401
ENSMUSG00000057540	ENSMUST00000217724	Olfr310	protein_coding	-1	7	86268487	86277172	86277172	86268487	86277172	1400
ENSMUSG00000037032	ENSMUST00000191011	Apbb1	protein_coding	-1	7	105558483	105581653	105581653	105558483	105581653	2712
ENSMUSG00000079298	ENSMUST00000032472	Klrb1b	protein_coding	-1	6	128813706	128826331	128826331	128813706	128826331	2228
ENSMUSG00000047409	ENSMUST00000073109	Ctdspl	protein_coding	1	9	118926453	119043998	118926453	118926453	119043998	4589
ENSMUSG00000024695	ENSMUST00000142247	Zfp91	protein_coding	-1	19	12763660	12796126	12796126	12763660	12796126	3221
ENSMUSG00000039686	ENSMUST00000044751	Zer1	protein_coding	-1	2	30097283	30124585	30124454	30097283	30124454	4100
ENSMUSG00000092197	ENSMUST00000173953	Gm20480	processed_pseudogene	-1	7	86298644	86298893	86298893	86298644	86298893	250
ENSMUSG00000054054	ENSMUST00000174158	Olfr309	protein_coding	-1	7	86304474	86313708	86313708	86304474	86313708	3293
ENSMUSG00000115622	ENSMUST00000226714	Gm49117	processed_pseudogene	1	14	55537869	55539154	55537869	55537869	55539154	924
ENSMUSG00000103874	ENSMUST00000195130	Gm38360	processed_pseudogene	-1	1	192820674	192821127	192821127	192820674	192821127	454
ENSMUSG00000040618	ENSMUST00000226519	Pck2	protein_coding	1	14	55540266	55551242	55540266	55540266	55551242	4625
ENSMUSG00000047384	ENSMUST00000195012	A730013G03Rik	TEC	-1	1	192833118	192835214	192835214	192833118	192835214	2097
ENSMUSG00000096145	ENSMUST00000033074	Vkorc1	protein_coding	-1	7	127893063	127895617	127895617	127893063	127895617	748
ENSMUSG00000115771	ENSMUST00000228698	Gm49312	lncRNA	1	15	38079102	38079563	38079102	38079102	38079563	462
ENSMUSG00000100872	ENSMUST00000190576	1700065J18Rik	lncRNA	1	1	192841661	192842740	192841661	192841661	192842734	387
ENSMUSG00000054498	ENSMUST00000214977	Olfr308	protein_coding	-1	7	86318218	86325630	86325630	86318218	86325630	4991
ENSMUSG00000115680	ENSMUST00000227576	Gm35167	lncRNA	-1	15	38184009	38202217	38202217	38184009	38202217	1016
ENSMUSG00000067847	ENSMUST00000088610	Romo1	protein_coding	1	2	156144039	156145797	156144039	156144039	156145797	569
ENSMUSG00000049728	ENSMUST00000054415	Zfp668	protein_coding	-1	7	127863047	127876828	127876828	127863047	127876828	5768
ENSMUSG00000055610	ENSMUST00000213705	Olfr307	protein_coding	-1	7	86332176	86337586	86337566	86332176	86337566	4498
ENSMUSG00000089812	ENSMUST00000159407	Gm15867	lncRNA	1	1	192854923	192856246	192854923	192854923	192856246	388
ENSMUSG00000099879	ENSMUST00000185808	Gm29123	lncRNA	-1	9	106309944	106335833	106335833	106309944	106335833	3657
ENSMUSG00000109973	ENSMUST00000209816	Gm45397	lncRNA	-1	7	137557112	137564588	137564588	137557112	137564588	1600
ENSMUSG00000016262	ENSMUST00000155579	Sertad4	protein_coding	-1	1	192844488	192855756	192855756	192844488	192855756	3350
ENSMUSG00000030553	ENSMUST00000032770	Pgpep1l	protein_coding	-1	7	68236610	68264233	68264233	68236610	68264233	953
ENSMUSG00000068267	ENSMUST00000089510	Cenpb	protein_coding	-1	2	131175182	131180067	131180067	131175182	131180067	4886
ENSMUSG00000023345	ENSMUST00000072206	Poc1a	protein_coding	1	9	106281061	106350521	106281061	106281061	106350521	2337
ENSMUSG00000110145	ENSMUST00000210825	Gm45683	TEC	1	7	137649089	137650335	137649089	137649089	137650335	1247
ENSMUSG00000110090	ENSMUST00000209434	Gm45682	lncRNA	1	7	137734266	137737959	137734266	137734266	137737959	1256
ENSMUSG00000092388	ENSMUST00000174677	Olfr306-ps1	unprocessed_pseudogene	-1	7	86352977	86353719	86353719	86352977	86353719	743
ENSMUSG00000109834	ENSMUST00000209641	Gm5650	processed_pseudogene	1	7	138062006	138062603	138062006	138062006	138062603	598
ENSMUSG00000079415	ENSMUST00000112933	Cntf	protein_coding	-1	19	12763660	12765632	12765632	12763660	12765632	1073
ENSMUSG00000039115	ENSMUST00000044165	Itga9	protein_coding	1	9	118606690	118901003	118606690	118606690	118901003	7020
ENSMUSG00000108638	ENSMUST00000206051	Gm45150	processed_pseudogene	-1	7	17685847	17686313	17686313	17685847	17686313	467
ENSMUSG00000027330	ENSMUST00000028804	Cdc25b	protein_coding	1	2	131186949	131198497	131186949	131186949	131198495	3089
ENSMUSG00000055571	ENSMUST00000213869	Olfr305	protein_coding	-1	7	86360854	86366928	86366928	86360854	86366928	3530
ENSMUSG00000008789	ENSMUST00000081907	Ceacam5	protein_coding	1	7	17713238	17761132	17713238	17713238	17761132	3273
ENSMUSG00000103285	ENSMUST00000192167	Gm37274	TEC	-1	2	156084610	156086291	156086291	156084610	156086291	1682
ENSMUSG00000017802	ENSMUST00000154513	Retreg3	protein_coding	-1	11	101096322	101119893	101119893	101096322	101119893	3229
ENSMUSG00000033697	ENSMUST00000036176	Arhgap39	protein_coding	-1	15	76723985	76818170	76818083	76723985	76818083	4500
ENSMUSG00000108461	ENSMUST00000206201	AV356131	lncRNA	1	7	116443575	116444324	116443575	116443575	116444324	750
ENSMUSG00000109453	ENSMUST00000207912	4930405G09Rik	TEC	-1	7	68315973	68317032	68317032	68315973	68317032	1060
ENSMUSG00000086410	ENSMUST00000123509	Gm16158	lncRNA	-1	7	68338668	68353201	68353182	68338668	68353182	785
ENSMUSG00000030804	ENSMUST00000126662	Gm21974	protein_coding	-1	7	127886227	127895454	127895454	127886227	127895454	2037
ENSMUSG00000048982	ENSMUST00000051079	Gphb5	protein_coding	-1	12	75411722	75416781	75416781	75411722	75416781	1612
ENSMUSG00000107872	ENSMUST00000204394	Gm44511	protein_coding	-1	6	128780285	128826315	128826252	128780285	128826252	678
ENSMUSG00000086628	ENSMUST00000135564	Gm16157	lncRNA	-1	7	68266339	68276594	68275098	68266339	68275098	1082
ENSMUSG00000062426	ENSMUST00000077210	Olfr304	protein_coding	-1	7	86385657	86386658	86386658	86385657	86386658	1002
ENSMUSG00000049739	ENSMUST00000205364	Zfp646	protein_coding	1	7	127876221	127885996	127876221	127876221	127878516	2296
ENSMUSG00000026628	ENSMUST00000027941	Atf3	protein_coding	-1	1	191170296	191218039	191183340	191170296	191183340	1984
ENSMUSG00000059895	ENSMUST00000230864	Ptp4a3	protein_coding	1	15	73723145	73758766	73723145	73723145	73756071	639
ENSMUSG00000030325	ENSMUST00000167691	Klrb1c	protein_coding	-1	6	128778485	128789215	128788641	128778485	128788641	2623
ENSMUSG00000109096	ENSMUST00000209119	Gm44888	TEC	1	7	68332989	68335529	68332989	68332989	68335529	2541
ENSMUSG00000074071	ENSMUST00000125685	Fam169b	protein_coding	1	7	68273839	68363092	68273839	68273839	68363092	2821
ENSMUSG00000058099	ENSMUST00000231165	Nfam1	protein_coding	-1	15	82992973	83033306	83033306	82992973	83033306	7634
ENSMUSG00000044139	ENSMUST00000121394	Prss53	protein_coding	-1	7	127885841	127890970	127890970	127885841	127890970	2134
ENSMUSG00000083748	ENSMUST00000121389	Gm11662	processed_pseudogene	-1	11	104679105	104680655	104680655	104679105	104680655	1193
ENSMUSG00000030741	ENSMUST00000032994	Spns1	protein_coding	-1	7	126370060	126377450	126377450	126370060	126377450	2219
ENSMUSG00000022565	ENSMUST00000074834	Plec	protein_coding	-1	15	76170974	76232574	76229497	76170975	76229497	14855
ENSMUSG00000108566	ENSMUST00000206800	Gm45031	processed_pseudogene	-1	7	116492117	116492404	116492404	116492117	116492404	288
ENSMUSG00000071713	ENSMUST00000230264	Csf2rb	protein_coding	1	15	78325752	78353847	78325752	78325752	78351001	4900
ENSMUSG00000116875	ENSMUST00000231737	Morf4l1-ps1	processed_pseudogene	1	16	24529394	24530362	24529394	24529394	24530362	969
ENSMUSG00000033306	ENSMUST00000231352	Lpp	protein_coding	1	16	24393507	24992578	24393507	24393507	24685183	4137
ENSMUSG00000073478	ENSMUST00000139056	D730003I15Rik	lncRNA	1	1	191224454	191226140	191224454	191224454	191225835	716
ENSMUSG00000097903	ENSMUST00000181685	Gm26679	lncRNA	-1	14	120384859	120388985	120388985	120384859	120388985	659
ENSMUSG00000080694	ENSMUST00000118253	Gm11621	processed_pseudogene	1	11	104928216	104928804	104928216	104928216	104928804	589
ENSMUSG00000020690	ENSMUST00000136876	Efcab3	protein_coding	1	11	105063592	105117537	105063592	105063592	105089076	666
ENSMUSG00000022139	ENSMUST00000227012	Mbnl2	protein_coding	1	14	120275669	120431697	120275706	120275706	120429626	2390
ENSMUSG00000103685	ENSMUST00000193444	Gm37074	TEC	1	1	191249424	191251266	191249424	191249424	191251266	1843
ENSMUSG00000103174	ENSMUST00000192965	Gm37168	lncRNA	1	1	191267178	191288714	191267178	191267178	191288714	1452
ENSMUSG00000100779	ENSMUST00000186169	Gm29292	lncRNA	-1	11	116529215	116533077	116533077	116529215	116533077	766
ENSMUSG00000116419	ENSMUST00000229517	Gm19267	unprocessed_pseudogene	-1	15	82421451	82423447	82423447	82421451	82423447	696
ENSMUSG00000037499	ENSMUST00000046770	Nenf	protein_coding	-1	1	191306789	191318194	191318194	191306789	191318194	742
ENSMUSG00000083314	ENSMUST00000119903	Gm11742	processed_pseudogene	1	11	116550418	116550650	116550418	116550418	116550650	233
ENSMUSG00000020802	ENSMUST00000082152	Ube2o	protein_coding	-1	11	116537740	116581447	116581447	116537740	116581447	5205
ENSMUSG00000110445	ENSMUST00000212203	Gm45747	TEC	1	8	119714454	119715452	119714454	119714454	119715452	999
ENSMUSG00000034112	ENSMUST00000095171	Atp2c2	protein_coding	1	8	119700009	119757717	119700009	119700009	119757717	3222
ENSMUSG00000116854	ENSMUST00000232416	Gm49567	processed_pseudogene	1	16	37352752	37352991	37352752	37352752	37352991	240
ENSMUSG00000083420	ENSMUST00000119116	Gm15665	processed_pseudogene	-1	16	37212918	37213764	37213764	37212918	37213764	847
ENSMUSG00000041733	ENSMUST00000040421	Coq5	protein_coding	1	5	115279666	115296972	115279666	115279666	115296972	2037
ENSMUSG00000081513	ENSMUST00000120176	Gm11623	processed_pseudogene	1	11	104814416	104815640	104814416	104814416	104815640	1225
ENSMUSG00000084120	ENSMUST00000118579	Gm11624	processed_pseudogene	-1	11	105033034	105034074	105034074	105033034	105034074	1041
ENSMUSG00000082767	ENSMUST00000120525	Gm11622	processed_pseudogene	1	11	105031157	105031847	105031157	105031157	105031847	691
ENSMUSG00000115778	ENSMUST00000228843	Gm10876	lncRNA	-1	14	55528828	55542399	55542399	55528828	55542399	4874
ENSMUSG00000082895	ENSMUST00000120702	Rpsa-ps9	processed_pseudogene	1	2	28477166	28478050	28477166	28477166	28478050	885
ENSMUSG00000030659	ENSMUST00000032895	Nucb2	protein_coding	1	7	116504369	116540584	116504369	116504369	116540584	1685
ENSMUSG00000040838	ENSMUST00000148007	Gm11639	protein_coding	1	11	104685707	105117394	104685707	104685707	104753962	3613
ENSMUSG00000076617	ENSMUST00000177715	Ighm	IG_C_gene	-1	12	113418558	113422730	113422730	113418558	113422730	1698
ENSMUSG00000091002	ENSMUST00000160436	Tcerg1l	protein_coding	-1	7	138208974	138397730	138397728	138208974	138397728	2565
ENSMUSG00000031325	ENSMUST00000033688	4930519F16Rik	transcribed_unitary_pseudogene	-1	X	103182971	103311782	103256614	103182971	103256614	1113
ENSMUSG00000094690	ENSMUST00000233108	1600014C23Rik	protein_coding	-1	17	45732864	45733844	45733844	45732864	45733844	518
ENSMUSG00000023802	ENSMUST00000115800	Nox3	protein_coding	-1	17	3635240	3696261	3696261	3635240	3696261	1792
ENSMUSG00000081056	ENSMUST00000120952	Gm13998	processed_pseudogene	-1	2	119878069	119878403	119878403	119878069	119878403	335
ENSMUSG00000097727	ENSMUST00000180558	F630040K05Rik	lncRNA	1	17	45734506	45788594	45734506	45734506	45781252	2634
ENSMUSG00000082610	ENSMUST00000119600	Gm13829	processed_pseudogene	-1	5	115291763	115291900	115291900	115291763	115291900	138
ENSMUSG00000117292	ENSMUST00000232950	E330032C10Rik	lncRNA	1	17	73250986	73260656	73250986	73250986	73254144	2078
ENSMUSG00000117139	ENSMUST00000233237	Gm35692	lncRNA	-1	17	45806204	45822323	45822323	45806204	45822323	1323
ENSMUSG00000066270	ENSMUST00000139408	Gm10157	processed_pseudogene	-1	9	118837613	118837955	118837955	118837613	118837955	343
ENSMUSG00000117085	ENSMUST00000233801	4930542M03Rik	lncRNA	-1	17	45879850	45881452	45881452	45879850	45881452	615
ENSMUSG00000040928	ENSMUST00000106061	S100pbp	protein_coding	-1	4	129148005	129189727	129189542	129148005	129189542	4426
ENSMUSG00000100182	ENSMUST00000191060	1810006J02Rik	lncRNA	1	1	98131456	98144655	98131456	98131456	98138189	523
ENSMUSG00000083320	ENSMUST00000121859	Gm13935	processed_pseudogene	-1	2	110418170	110419619	110419619	110418170	110419619	798
ENSMUSG00000090429	ENSMUST00000165535	Gm17271	processed_pseudogene	1	15	76797696	76798050	76797696	76797696	76798050	355
ENSMUSG00000022996	ENSMUST00000228546	Wnt10b	protein_coding	-1	15	98770712	98778150	98778143	98770712	98778143	2709
ENSMUSG00000026411	ENSMUST00000165125	Tmem9	protein_coding	1	1	136008150	136035342	136008150	136008150	136034267	901
ENSMUSG00000117048	ENSMUST00000233085	Gm41584	lncRNA	1	17	45885346	45888630	45885346	45885346	45888630	2982
ENSMUSG00000038751	ENSMUST00000016511	Ptk6	protein_coding	-1	2	181193721	181202789	181202789	181193721	181202789	3689
ENSMUSG00000117040	ENSMUST00000233512	Gm49805	lncRNA	1	17	45961859	45963849	45961859	45961859	45963849	699
ENSMUSG00000015405	ENSMUST00000112271	Ace2	protein_coding	1	X	164139332	164188420	164139332	164139332	164188420	3578
ENSMUSG00000100711	ENSMUST00000189232	Gm29461	lncRNA	1	1	98173648	98190698	98173648	98173648	98190698	4176
ENSMUSG00000097608	ENSMUST00000180540	Gm7952	processed_pseudogene	1	1	98263523	98264506	98263523	98263523	98264506	984
ENSMUSG00000020804	ENSMUST00000142978	Aanat	protein_coding	1	11	116586432	116597680	116586432	116586432	116597333	766
ENSMUSG00000008690	ENSMUST00000036987	Ncaph2	protein_coding	1	15	89355719	89372826	89355719	89355719	89372826	3223
ENSMUSG00000048661	ENSMUST00000119944	Lemd3	protein_coding	-1	10	120923413	120979332	120979332	120923413	120979332	4743
ENSMUSG00000099634	ENSMUST00000191458	Gm29462	processed_pseudogene	1	1	98267151	98267438	98267151	98267151	98267438	288
ENSMUSG00000102162	ENSMUST00000192374	Gm2367	processed_pseudogene	1	1	192888571	192889042	192888571	192888571	192889042	472
ENSMUSG00000039608	ENSMUST00000215733	Olfr303	protein_coding	-1	7	86391810	86397789	86397492	86391810	86397492	3914
ENSMUSG00000080886	ENSMUST00000121978	Gm14847	processed_pseudogene	1	X	103236125	103236643	103236125	103236125	103236643	519
ENSMUSG00000026356	ENSMUST00000027602	Dars	protein_coding	-1	1	128363707	128417368	128417359	128363707	128417359	2175
ENSMUSG00000083763	ENSMUST00000119501	Gm9050	processed_pseudogene	1	X	103227705	103228152	103227705	103227705	103228152	448
ENSMUSG00000108420	ENSMUST00000206502	Gm45141	TEC	1	7	126395858	126397745	126395858	126395858	126397745	1888
ENSMUSG00000110354	ENSMUST00000210259	Gm45686	lncRNA	1	7	138413614	138421765	138413614	138413614	138421156	460
ENSMUSG00000082229	ENSMUST00000121720	Nap1l2	protein_coding	-1	X	103184176	103186640	103186640	103184176	103186640	2465
ENSMUSG00000030722	ENSMUST00000075671	Nfatc2ip	protein_coding	-1	7	126382854	126396737	126396737	126382854	126396737	3388
ENSMUSG00000076618	ENSMUST00000103427	Ighj4	IG_J_gene	-1	12	113428514	113428567	113428567	113428514	113428567	54
ENSMUSG00000110037	ENSMUST00000209357	4930543N07Rik	lncRNA	1	7	138554230	138567709	138554230	138554230	138567709	1364
ENSMUSG00000083805	ENSMUST00000121850	Gm14848	processed_pseudogene	1	X	103299110	103299974	103299110	103299110	103299974	467
ENSMUSG00000109802	ENSMUST00000211166	Gm30808	lncRNA	1	7	138700903	138703297	138700903	138700903	138703297	845
ENSMUSG00000038406	ENSMUST00000211735	Scaf1	protein_coding	-1	7	45002948	45016363	45014404	45002948	45014404	4209
ENSMUSG00000098023	ENSMUST00000182579	Gm19200	processed_pseudogene	-1	X	103287167	103288970	103288970	103287167	103288970	1001
ENSMUSG00000110039	ENSMUST00000210443	Gm45541	processed_pseudogene	-1	7	86402766	86402819	86402819	86402766	86402819	54
ENSMUSG00000055817	ENSMUST00000112350	Mta3	protein_coding	1	17	83706163	83821516	83706163	83706163	83792873	1723
ENSMUSG00000033904	ENSMUST00000106557	Ccp110	protein_coding	1	7	118712552	118737024	118712552	118712552	118737024	5073
ENSMUSG00000061549	ENSMUST00000174362	Olfr301	protein_coding	1	7	86403846	86414024	86403846	86403846	86414024	1937
ENSMUSG00000027579	ENSMUST00000016498	Srms	protein_coding	-1	2	181205562	181213185	181213185	181205562	181213185	2562
ENSMUSG00000092401	ENSMUST00000174262	Olfr300-ps1	polymorphic_pseudogene	1	7	86435913	86445258	86435913	86435913	86445258	2395
ENSMUSG00000061259	ENSMUST00000031175	Tmprss11d	protein_coding	-1	5	86302217	86373420	86373420	86302217	86373420	2716
ENSMUSG00000018697	ENSMUST00000018841	Aatf	protein_coding	-1	11	84422855	84513522	84513522	84422855	84513522	1822
ENSMUSG00000020168	ENSMUST00000217253	Olfr299	protein_coding	1	7	86459921	86469557	86459921	86459921	86469557	4479
ENSMUSG00000030724	ENSMUST00000205997	Cd19	protein_coding	-1	7	126408450	126414889	126414868	126408450	126414868	2928
ENSMUSG00000110241	ENSMUST00000211620	Gm45506	processed_pseudogene	1	7	138820745	138821024	138820745	138820745	138821024	280
ENSMUSG00000020806	ENSMUST00000103029	Rhbdf2	protein_coding	-1	11	116598165	116627019	116624200	116598165	116624200	3593
ENSMUSG00000062878	ENSMUST00000213223	Olfr298	protein_coding	-1	7	86486322	86492484	86492483	86486322	86492483	3273
ENSMUSG00000104474	ENSMUST00000191944	Gm38210	TEC	1	1	165585183	165585991	165585183	165585183	165585991	809
ENSMUSG00000020691	ENSMUST00000021030	Mettl2	protein_coding	1	11	105126425	105140394	105126425	105126425	105140394	1867
ENSMUSG00000109179	ENSMUST00000208833	Gm35339	protein_coding	1	15	76354432	76365201	76354432	76354432	76365201	6581
ENSMUSG00000082936	ENSMUST00000118291	Gm16166	processed_pseudogene	1	10	120928186	120928972	120928186	120928186	120928972	787
ENSMUSG00000057067	ENSMUST00000172965	Olfr297	protein_coding	1	7	86519968	86528497	86519968	86519968	86528497	1928
ENSMUSG00000063830	ENSMUST00000081336	Gm6065	processed_pseudogene	1	7	17792574	17793065	17792574	17792574	17793065	492
ENSMUSG00000100152	ENSMUST00000188996	Gm29598	processed_pseudogene	-1	1	128493845	128494432	128494432	128493845	128494432	588
ENSMUSG00000092293	ENSMUST00000173344	Gm17919	unprocessed_pseudogene	-1	7	86541965	86542661	86542661	86541965	86542661	312
ENSMUSG00000026566	ENSMUST00000068705	Mpzl1	protein_coding	-1	1	165592240	165634538	165634521	165592240	165634521	2171
ENSMUSG00000108685	ENSMUST00000206459	Gm45149	TEC	-1	7	17797825	17799996	17799996	17797825	17799996	2172
ENSMUSG00000100941	ENSMUST00000188035	Gm29597	processed_pseudogene	-1	1	128514810	128515117	128515117	128514810	128515117	308
ENSMUSG00000041769	ENSMUST00000128157	Ppp2r2d	protein_coding	1	7	138846079	138883057	138846079	138846079	138871702	3823
ENSMUSG00000092372	ENSMUST00000173904	Olfr296-ps1	polymorphic_pseudogene	1	7	86559478	86562678	86559478	86559478	86562678	1102
ENSMUSG00000100078	ENSMUST00000187672	Gm6170	processed_pseudogene	-1	1	128520073	128521460	128521460	128520073	128521460	1388
ENSMUSG00000084901	ENSMUST00000192745	Gm13266	lncRNA	1	2	14512591	14542811	14512591	14512591	14535787	547
ENSMUSG00000020890	ENSMUST00000108665	Gucy2e	protein_coding	-1	11	69218117	69237036	69237022	69218120	69237022	3645
ENSMUSG00000024696	ENSMUST00000235690	Lpxn	protein_coding	1	19	12796193	12833807	12796193	12796193	12833807	1707
ENSMUSG00000059319	ENSMUST00000215365	Olfr295	protein_coding	1	7	86583862	86591128	86583862	86583862	86591128	6013
ENSMUSG00000062042	ENSMUST00000078588	Olfr294	protein_coding	-1	7	86615636	86616643	86616643	86615636	86616643	1008
ENSMUSG00000022997	ENSMUST00000023734	Wnt1	protein_coding	1	15	98789857	98793837	98789857	98789857	98793837	2378
ENSMUSG00000016200	ENSMUST00000215093	Syt14	protein_coding	-1	1	192891233	193035775	193035775	192891233	193035775	9274
ENSMUSG00000108122	ENSMUST00000204269	Gm44116	TEC	-1	6	100660939	100662463	100662463	100660939	100662463	1525
ENSMUSG00000063394	ENSMUST00000214401	Olfr293	protein_coding	1	7	86649061	86666045	86649061	86649061	86666045	2852
ENSMUSG00000041644	ENSMUST00000111026	Slc5a12	protein_coding	1	2	110597298	110647779	110597307	110597307	110647779	3518
ENSMUSG00000072576	ENSMUST00000084281	Gm16020	processed_pseudogene	1	5	134463240	134463449	134463240	134463240	134463449	210
ENSMUSG00000035378	ENSMUST00000113312	Shq1	protein_coding	-1	6	100568256	100671157	100671157	100568256	100671157	6816
ENSMUSG00000081965	ENSMUST00000118770	Gm11620	processed_pseudogene	-1	11	105164776	105166620	105166620	105164776	105166620	1845
ENSMUSG00000023185	ENSMUST00000023953	Ceacam14	protein_coding	1	7	17812633	17815663	17812633	17812633	17815663	1109
ENSMUSG00000060688	ENSMUST00000080165	Olfr292	protein_coding	1	7	86688330	86697507	86688330	86688330	86697507	3211
ENSMUSG00000106802	ENSMUST00000200763	Gm42885	TEC	-1	5	134481233	134485446	134485446	134481233	134485446	4214
ENSMUSG00000026627	ENSMUST00000027940	Tmem206	protein_coding	1	1	191325912	191350914	191325912	191325912	191350914	2246
ENSMUSG00000041775	ENSMUST00000119664	Mapk1ip1	protein_coding	-1	7	138835823	138846273	138846273	138835823	138846273	1883
ENSMUSG00000091014	ENSMUST00000189517	Gm5244	protein_coding	1	19	12846682	12847424	12846682	12846682	12847424	743
ENSMUSG00000046272	ENSMUST00000213606	Olfr1444	protein_coding	1	19	12857283	12863440	12857283	12857283	12863440	1872
ENSMUSG00000079224	ENSMUST00000121217	Gm6565	processed_pseudogene	1	6	100604683	100605120	100604683	100604683	100605120	438
ENSMUSG00000018340	ENSMUST00000108883	Anxa6	protein_coding	-1	11	54979108	55033445	55033445	54979108	55033445	2489
ENSMUSG00000108019	ENSMUST00000203525	Gm44108	processed_pseudogene	-1	6	100626519	100626940	100626940	100626519	100626940	422
ENSMUSG00000001773	ENSMUST00000001824	Folh1	protein_coding	-1	7	86718977	86775943	86775943	86718977	86775943	3125
ENSMUSG00000031629	ENSMUST00000034045	Cenpu	protein_coding	1	8	46552028	46580007	46552028	46552028	46580007	2931
ENSMUSG00000083993	ENSMUST00000117287	Gm14398	processed_pseudogene	1	2	181216727	181217799	181216727	181216727	181217799	1073
ENSMUSG00000072845	ENSMUST00000101073	Tmprss11a	protein_coding	-1	5	86410410	86468990	86468990	86410410	86468990	2657
ENSMUSG00000026829	ENSMUST00000127958	Gbgt1	protein_coding	1	2	28496891	28505415	28496891	28496891	28503262	632
ENSMUSG00000078793	ENSMUST00000072381	Gm5155	protein_coding	1	7	17871767	17919010	17871767	17871767	17919010	3610
ENSMUSG00000026626	ENSMUST00000067976	Ppp2r5a	protein_coding	-1	1	191351975	191403272	191397041	191351975	191397041	3088
ENSMUSG00000047841	ENSMUST00000050026	Fndc11	protein_coding	1	2	181220013	181222854	181220013	181220013	181222854	1387
ENSMUSG00000044827	ENSMUST00000197315	Tlr1	protein_coding	-1	5	64924679	64933563	64933561	64924679	64933561	3025
ENSMUSG00000103640	ENSMUST00000192297	Gm31406	lncRNA	-1	1	193040973	193042405	193042405	193040973	193042405	671
ENSMUSG00000045126	ENSMUST00000049624	Olfr1445	protein_coding	1	19	12883855	12884855	12883855	12883855	12884855	1001
ENSMUSG00000102442	ENSMUST00000191830	Gm37103	processed_pseudogene	1	1	193052500	193052614	193052500	193052500	193052614	115
ENSMUSG00000083711	ENSMUST00000119038	Gm3931	processed_pseudogene	1	X	103319111	103319565	103319111	103319111	103319565	455
ENSMUSG00000102980	ENSMUST00000195053	Gm38321	TEC	1	7	143124569	143124803	143124569	143124569	143124803	235
ENSMUSG00000034105	ENSMUST00000049156	Meak7	protein_coding	-1	8	119760076	119778416	119778416	119760076	119778416	3085
ENSMUSG00000101609	ENSMUST00000185789	Kcnq1ot1	lncRNA	-1	7	143203458	143296549	143296549	143203458	143296549	93092
ENSMUSG00000057817	ENSMUST00000216805	Olfr1446	protein_coding	-1	19	12888266	12893524	12893524	12888266	12893524	2417
ENSMUSG00000012777	ENSMUST00000107945	Acp4	protein_coding	-1	7	44252148	44257378	44257378	44252148	44257378	1634
ENSMUSG00000035198	ENSMUST00000043680	Tubg1	protein_coding	1	11	101119938	101126419	101119938	101119938	101126419	1802
ENSMUSG00000030074	ENSMUST00000032157	Gxylt2	protein_coding	1	6	100704734	100810913	100704734	100704734	100810913	7658
ENSMUSG00000103791	ENSMUST00000192896	Gm38095	TEC	1	7	143344437	143345838	143344437	143344437	143345838	1402
ENSMUSG00000101360	ENSMUST00000208893	4933417O13Rik	lncRNA	-1	7	143322773	143364625	143364625	143322773	143364625	1571
ENSMUSG00000051615	ENSMUST00000062117	Rap2a	protein_coding	1	14	120478444	120507194	120478444	120478444	120507194	4191
ENSMUSG00000104012	ENSMUST00000192533	Gm37364	TEC	1	7	143297698	143301617	143297698	143297698	143301617	3920
ENSMUSG00000112254	ENSMUST00000218033	Gm47690	TEC	-1	12	75505800	75508745	75508745	75505800	75508745	2946
ENSMUSG00000009545	ENSMUST00000186488	Kcnq1	protein_coding	1	7	143106362	143427042	143106362	143106362	143149537	182
ENSMUSG00000103098	ENSMUST00000193556	Gm37559	processed_pseudogene	-1	1	165613059	165613890	165613890	165613059	165613890	832
ENSMUSG00000021051	ENSMUST00000021447	Ppp2r5e	protein_coding	-1	12	75450881	75596245	75596200	75450881	75596200	4810
ENSMUSG00000075410	ENSMUST00000148484	Prcd	protein_coding	1	11	116653534	116668389	116653534	116653534	116668092	934
ENSMUSG00000076619	ENSMUST00000103428	Ighj3	IG_J_gene	-1	12	113429085	113429132	113429132	113429085	113429132	48
ENSMUSG00000109458	ENSMUST00000208346	Gm44889	lncRNA	1	7	68384779	68392029	68384779	68384779	68386525	1589
ENSMUSG00000022935	ENSMUST00000228188	Grik1	protein_coding	-1	16	87895900	88290265	88289864	87895900	88289864	3221
ENSMUSG00000084157	ENSMUST00000117806	Gm15576	processed_pseudogene	1	6	100726234	100726816	100726234	100726234	100726816	583
ENSMUSG00000045287	ENSMUST00000102514	Rtn4rl1	protein_coding	1	11	75193783	75267769	75193783	75193783	75267769	3525
ENSMUSG00000107989	ENSMUST00000203856	Gm19692	TEC	1	6	100791829	100793912	100791829	100791829	100793912	2084
ENSMUSG00000092072	ENSMUST00000170669	Gm4540	processed_pseudogene	1	3	106034664	106035092	106034664	106034664	106035092	429
ENSMUSG00000101166	ENSMUST00000137742	Gm28496	lncRNA	1	7	44246726	44262720	44246726	44246726	44262720	2752
ENSMUSG00000032226	ENSMUST00000034751	Gcnt3	protein_coding	-1	9	70031496	70038088	70038088	70031496	70038088	4301
ENSMUSG00000104517	ENSMUST00000192126	Gm18407	processed_pseudogene	-1	1	165643899	165644688	165644688	165643899	165644688	790
ENSMUSG00000105277	ENSMUST00000196322	Gm9504	processed_pseudogene	-1	3	106042964	106043431	106043431	106042964	106043431	468
ENSMUSG00000111176	ENSMUST00000217561	Gm47233	TEC	1	9	70069867	70072034	70069867	70069867	70072034	2168
ENSMUSG00000043705	ENSMUST00000095208	Capn13	protein_coding	-1	17	73306464	73400866	73399296	73306464	73399296	2614
ENSMUSG00000031326	ENSMUST00000033689	Cdx4	protein_coding	1	X	103321398	103330592	103321398	103321398	103330592	1963
ENSMUSG00000032462	ENSMUST00000035037	Pik3cb	protein_coding	-1	9	99036654	99140621	99140087	99036654	99140087	6478
ENSMUSG00000018698	ENSMUST00000018842	Lhx1	protein_coding	-1	11	84518284	84525535	84525535	84518284	84525535	3846
ENSMUSG00000111043	ENSMUST00000215316	2210414F02Rik	lncRNA	1	9	70072923	70073443	70072923	70072923	70073443	396
ENSMUSG00000020810	ENSMUST00000021166	Cygb	protein_coding	-1	11	116645595	116654313	116654313	116645595	116654313	2331
ENSMUSG00000062204	ENSMUST00000078264	Olfr1373	protein_coding	-1	11	52144593	52145528	52145528	52144593	52145528	936
ENSMUSG00000092555	ENSMUST00000173340	Stk-ps1	processed_pseudogene	-1	17	36397444	36398517	36398517	36397444	36398517	1074
ENSMUSG00000009013	ENSMUST00000009157	Dynll1	protein_coding	-1	5	115297110	115300999	115300999	115297110	115300999	2030
ENSMUSG00000108218	ENSMUST00000203403	Olfr1372-ps1	transcribed_unprocessed_pseudogene	-1	11	52154722	52168159	52168159	52154722	52168159	9812
ENSMUSG00000109853	ENSMUST00000209229	Gm33045	lncRNA	1	13	110627288	110642730	110627288	110627288	110629211	384
ENSMUSG00000033228	ENSMUST00000228072	Scaf11	protein_coding	-1	15	96411699	96460843	96418692	96411699	96418692	4519
ENSMUSG00000079451	ENSMUST00000134179	Tmprss11g	protein_coding	-1	5	86485876	86518600	86518600	86485876	86518600	2873
ENSMUSG00000083175	ENSMUST00000119795	Gm12206	processed_pseudogene	1	11	52188953	52189553	52188953	52188953	52189553	601
ENSMUSG00000092508	ENSMUST00000174378	H2-M10.5-ps1	unprocessed_pseudogene	-1	17	36407439	36409549	36409549	36407439	36409549	939
ENSMUSG00000108736	ENSMUST00000205445	Gm45151	lncRNA	1	7	116543656	116545755	116543656	116543656	116545755	712
ENSMUSG00000108456	ENSMUST00000206533	4732496C06Rik	lncRNA	1	7	116546865	116549364	116546865	116546865	116549364	2500
ENSMUSG00000060170	ENSMUST00000075844	Olfr1371	protein_coding	-1	11	52213052	52213987	52213987	52213052	52213987	936
ENSMUSG00000112459	ENSMUST00000219909	Gm47689	lncRNA	1	12	75579865	75581699	75579865	75579865	75581699	547
ENSMUSG00000108740	ENSMUST00000206542	Gm6008	processed_pseudogene	-1	7	116803626	116804499	116804499	116803626	116804499	874
ENSMUSG00000115102	ENSMUST00000226995	Gm49270	TEC	1	14	31511348	31512151	31511348	31511348	31512151	804
ENSMUSG00000085095	ENSMUST00000131160	Gm15635	lncRNA	1	7	99660130	99667500	99660130	99660130	99667500	917
ENSMUSG00000107383	ENSMUST00000201488	Gm4366	processed_pseudogene	-1	7	116824510	116825851	116825851	116824510	116825851	1342
ENSMUSG00000110170	ENSMUST00000144398	St6galnac2	protein_coding	-1	11	116677483	116681290	116681290	116677483	116681290	1683
ENSMUSG00000020812	ENSMUST00000139934	1810032O08Rik	lncRNA	1	11	116671660	116675799	116671660	116671660	116675798	865
ENSMUSG00000108303	ENSMUST00000206031	Gm39075	lncRNA	1	7	117229607	117278839	117229607	117229607	117278839	512
ENSMUSG00000051498	ENSMUST00000062315	Tlr6	protein_coding	-1	5	64952031	64960097	64960047	64952031	64960047	3677
ENSMUSG00000032224	ENSMUST00000034749	Fam81a	protein_coding	-1	9	70088511	70142560	70141578	70088511	70141578	3703
ENSMUSG00000109559	ENSMUST00000208250	Gm34280	lncRNA	1	7	99694297	99712777	99694297	99694297	99712777	2114
ENSMUSG00000087211	ENSMUST00000134800	Lhx1os	lncRNA	1	11	84525660	84535831	84525660	84525660	84535831	524
ENSMUSG00000108924	ENSMUST00000207304	4933436H12Rik	lncRNA	1	7	68417402	68427362	68417402	68417402	68426133	658
ENSMUSG00000110270	ENSMUST00000211143	Gm45607	lncRNA	1	8	46604749	46605963	46604749	46604749	46605963	678
ENSMUSG00000022615	ENSMUST00000023285	Tymp	protein_coding	-1	15	89371931	89377039	89377039	89371931	89377039	2037
ENSMUSG00000030737	ENSMUST00000032985	Slco2b1	protein_coding	-1	7	99657804	99711340	99711340	99657804	99711340	4381
ENSMUSG00000059439	ENSMUST00000108061	Bcas3	protein_coding	1	11	85353167	85826058	85353167	85353167	85826058	3810
ENSMUSG00000105051	ENSMUST00000196905	Gm4248	processed_pseudogene	1	3	106091034	106091349	106091034	106091034	106091349	316
ENSMUSG00000038225	ENSMUST00000211400	Primpol	protein_coding	-1	8	46575594	46617212	46617200	46575594	46617200	3797
ENSMUSG00000081280	ENSMUST00000119684	Gm9516	processed_pseudogene	1	X	103336830	103337253	103336830	103336830	103337253	424
ENSMUSG00000031698	ENSMUST00000034133	Mylk3	protein_coding	-1	8	85324303	85386345	85365324	85324303	85365324	3696
ENSMUSG00000036764	ENSMUST00000129625	Dnajc12	protein_coding	1	10	63382443	63410576	63382443	63382443	63408280	592
ENSMUSG00000030368	ENSMUST00000094799	Ceacam11	protein_coding	1	7	17972124	17978556	17972124	17972124	17978556	1054
ENSMUSG00000103433	ENSMUST00000194903	Gm2272	processed_pseudogene	1	1	191407666	191408247	191407666	191407666	191408247	582
ENSMUSG00000001228	ENSMUST00000001258	Uhrf1	protein_coding	1	17	56303321	56323486	56303321	56303321	56323486	3586
ENSMUSG00000097918	ENSMUST00000180436	Ascl5	protein_coding	1	1	136050804	136051370	136050804	136050804	136051370	567
ENSMUSG00000020866	ENSMUST00000107786	Cacna1g	protein_coding	-1	11	94408391	94474198	94474100	94408391	94474100	7984
ENSMUSG00000091780	ENSMUST00000167643	Sco2	protein_coding	-1	15	89371637	89373846	89373818	89371637	89373818	1145
ENSMUSG00000045007	ENSMUST00000043654	Tubg2	protein_coding	1	11	101155907	101161787	101155907	101155907	101161787	1754
ENSMUSG00000086368	ENSMUST00000149609	Gm13830	lncRNA	1	5	115301120	115319208	115301120	115301120	115319208	1851
ENSMUSG00000102333	ENSMUST00000195171	Gm37235	TEC	1	7	143127792	143127850	143127792	143127792	143127850	59
ENSMUSG00000115648	ENSMUST00000226920	Gm49008	lncRNA	1	14	120632962	120660850	120632962	120632962	120660850	272
ENSMUSG00000022554	ENSMUST00000023213	Hgh1	protein_coding	1	15	76368898	76371437	76368898	76368898	76371437	1993
ENSMUSG00000057286	ENSMUST00000079545	St6galnac2	protein_coding	-1	11	116675303	116694868	116694868	116675303	116694868	3643
ENSMUSG00000104485	ENSMUST00000193147	Gm38065	TEC	-1	7	143350421	143353912	143353912	143350421	143353912	3492
ENSMUSG00000115630	ENSMUST00000226406	Rpl19-ps5	processed_pseudogene	1	14	120713078	120713666	120713078	120713078	120713666	589
ENSMUSG00000030657	ENSMUST00000160035	Xylt1	protein_coding	1	7	117380979	117673580	117380979	117380979	117635185	2138
ENSMUSG00000101062	ENSMUST00000185637	Gm28821	lncRNA	-1	7	143135031	143140608	143140608	143135031	143140608	610
ENSMUSG00000085860	ENSMUST00000131687	2410003L11Rik	lncRNA	1	11	97598511	97622893	97598511	97598511	97622893	612
ENSMUSG00000107946	ENSMUST00000203263	Gm44066	lncRNA	-1	6	128842558	128843171	128843171	128842558	128843171	519
ENSMUSG00000060303	ENSMUST00000216989	Olfr1447	protein_coding	-1	19	12899434	12903743	12903743	12899434	12903743	2586
ENSMUSG00000108479	ENSMUST00000206633	2200002A13Rik	TEC	1	7	127897568	127898276	127897568	127897568	127898276	709
ENSMUSG00000108095	ENSMUST00000203350	Gm44067	lncRNA	-1	6	128843786	128846959	128846959	128843786	128846959	2971
ENSMUSG00000097572	ENSMUST00000216452	Gm26797	lncRNA	-1	9	122295869	122310928	122308762	122295869	122308762	706
ENSMUSG00000040712	ENSMUST00000145823	Camta2	protein_coding	-1	11	70669463	70688105	70686389	70669463	70686389	4406
ENSMUSG00000043439	ENSMUST00000052281	Epop	protein_coding	-1	11	97627389	97629702	97629702	97627389	97629702	2314
ENSMUSG00000034401	ENSMUST00000038868	Spata6	protein_coding	1	4	111719984	111829184	111719984	111719984	111829142	2466
ENSMUSG00000111268	ENSMUST00000214412	Gm47126	lncRNA	1	9	122295911	122304879	122295911	122295911	122304879	269
ENSMUSG00000029538	ENSMUST00000031513	Srsf9	protein_coding	1	5	115327177	115333080	115327177	115327177	115333080	1162
ENSMUSG00000085586	ENSMUST00000134427	Gm11613	lncRNA	-1	11	97644184	97660367	97660367	97644184	97660367	1971
ENSMUSG00000108828	ENSMUST00000208300	Gm34549	lncRNA	1	7	68429215	68490892	68429215	68429215	68490892	896
ENSMUSG00000036552	ENSMUST00000097393	Ermard	protein_coding	1	17	15041208	15090044	15041208	15041208	15063850	2535
ENSMUSG00000108693	ENSMUST00000205957	Gm45153	TEC	1	7	117381862	117383762	117381862	117381862	117383762	1901
ENSMUSG00000109298	ENSMUST00000209009	Gm44886	lncRNA	1	7	68439373	68441722	68439373	68439373	68441722	1304
ENSMUSG00000078586	ENSMUST00000106377	Gm11735	unprocessed_pseudogene	-1	11	116739062	116749833	116749833	116739062	116749833	1581
ENSMUSG00000020186	ENSMUST00000020403	Csrp2	protein_coding	1	10	110919789	110939622	110919789	110919789	110939622	1384
ENSMUSG00000110237	ENSMUST00000210413	Gm18258	processed_pseudogene	1	7	138899388	138900239	138899388	138899388	138900239	542
ENSMUSG00000021490	ENSMUST00000225259	Slc34a1	protein_coding	1	13	55398187	55415592	55398187	55398187	55415592	3983
ENSMUSG00000085044	ENSMUST00000150735	1700109G15Rik	lncRNA	-1	11	84716976	84720432	84720432	84716976	84720432	384
ENSMUSG00000109881	ENSMUST00000210611	Gm45507	lncRNA	1	7	138890964	138894675	138890964	138890964	138894675	519
ENSMUSG00000078566	ENSMUST00000106112	Bnip3	protein_coding	-1	7	138890836	138909519	138909506	138890836	138909506	1756
ENSMUSG00000117739	ENSMUST00000237981	AC132452.1	lncRNA	-1	19	3713044	3719573	3719573	3713044	3719573	382
ENSMUSG00000103114	ENSMUST00000192778	Gm32200	lncRNA	-1	1	191436340	191465048	191465048	191436340	191465048	2385
ENSMUSG00000035372	ENSMUST00000237320	1810055G02Rik	protein_coding	1	19	3708293	3717881	3708293	3708293	3716734	772
ENSMUSG00000087407	ENSMUST00000155046	Gm11431	lncRNA	-1	11	84763855	84777829	84777829	84763855	84777829	428
ENSMUSG00000031827	ENSMUST00000034285	Cotl1	protein_coding	-1	8	119809222	119840544	119840544	119809222	119840544	1596
ENSMUSG00000030802	ENSMUST00000071056	Bckdk	protein_coding	1	7	127904082	127910221	127904082	127904082	127910221	3405
ENSMUSG00000104341	ENSMUST00000195195	Gm37688	processed_pseudogene	1	1	191477331	191477795	191477331	191477331	191477795	465
ENSMUSG00000103517	ENSMUST00000195294	Gm37432	lncRNA	-1	1	191490910	191493905	191493905	191490910	191493905	341
ENSMUSG00000113926	ENSMUST00000222670	Gm3565	processed_pseudogene	-1	12	111930429	111931037	111931037	111930429	111931037	609
ENSMUSG00000102246	ENSMUST00000192556	9430037O13Rik	TEC	-1	1	191535885	191536892	191536892	191535885	191536892	1008
ENSMUSG00000018405	ENSMUST00000018549	Mrm1	protein_coding	-1	11	84813061	84819515	84819515	84813061	84819515	2477
ENSMUSG00000109375	ENSMUST00000208980	Gm44887	processed_pseudogene	-1	7	68598677	68598854	68598854	68598677	68598854	178
ENSMUSG00000076620	ENSMUST00000192746	Ighj2	IG_J_gene	-1	12	113429468	113429567	113429515	113429468	113429515	48
ENSMUSG00000097282	ENSMUST00000181546	5031415H12Rik	lncRNA	-1	17	70745329	70755582	70755582	70745329	70755582	2481
ENSMUSG00000094854	ENSMUST00000187472	Gm5334	processed_pseudogene	1	7	68618838	68619557	68618838	68618838	68619557	720
ENSMUSG00000061923	ENSMUST00000081966	Odf1	protein_coding	1	15	38219203	38226735	38219203	38219203	38226735	1105
ENSMUSG00000108876	ENSMUST00000207441	Gm44692	lncRNA	-1	7	68719170	68726467	68726467	68719170	68726467	901
ENSMUSG00000031950	ENSMUST00000034428	Gabarapl2	protein_coding	1	8	111940703	111953612	111940703	111940703	111953612	1677
ENSMUSG00000052748	ENSMUST00000064771	Swt1	protein_coding	-1	1	151367699	151428455	151428455	151367699	151428455	3688
ENSMUSG00000071984	ENSMUST00000097425	Fndc1	protein_coding	-1	17	7738569	7827302	7804974	7738569	7804974	5845
ENSMUSG00000117088	ENSMUST00000232896	Gm49875	processed_pseudogene	1	17	73447654	73448075	73447654	73447654	73448075	422
ENSMUSG00000027580	ENSMUST00000094203	Helz2	protein_coding	-1	2	181227615	181242027	181242025	181227616	181242025	9162
ENSMUSG00000115525	ENSMUST00000228654	Gm5213	processed_pseudogene	1	15	38238109	38238659	38238109	38238109	38238659	551
ENSMUSG00000034449	ENSMUST00000047560	Dhrs11	protein_coding	-1	11	84820856	84828994	84828964	84820856	84828964	1254
ENSMUSG00000115057	ENSMUST00000228373	Gm8705	processed_pseudogene	-1	15	38243364	38244248	38244248	38243364	38244248	885
ENSMUSG00000030365	ENSMUST00000032519	Clec2i	protein_coding	1	6	128887588	128898167	128887588	128887588	128896863	1014
ENSMUSG00000028197	ENSMUST00000029848	Col24a1	protein_coding	1	3	145292472	145552011	145292472	145292472	145552011	7143
ENSMUSG00000090284	ENSMUST00000138893	Gm17613	lncRNA	1	14	120749185	120750062	120749185	120749185	120750062	669
ENSMUSG00000115307	ENSMUST00000227099	Gm49313	lncRNA	-1	15	38239702	38255310	38255310	38239702	38255310	638
ENSMUSG00000087003	ENSMUST00000132834	Cntrobos	lncRNA	1	11	69294151	69295477	69294151	69294151	69295477	383
ENSMUSG00000115835	ENSMUST00000227862	Gm41253	lncRNA	-1	14	120805143	120806284	120806284	120805143	120806284	383
ENSMUSG00000112693	ENSMUST00000220222	Gm5512	transcribed_unprocessed_pseudogene	1	19	12905320	12906841	12905320	12905320	12906841	1522
ENSMUSG00000020469	ENSMUST00000102921	Myl7	protein_coding	-1	11	5896637	5898782	5898782	5896637	5898782	590
ENSMUSG00000084895	ENSMUST00000151550	AA672651	lncRNA	1	8	85339343	85340272	85339343	85339343	85340272	489
ENSMUSG00000032526	ENSMUST00000035113	Ss18l2	protein_coding	1	9	121710329	121713388	121710329	121710329	121712921	577
ENSMUSG00000104248	ENSMUST00000195389	Gm38152	TEC	-1	1	176370155	176373720	176373720	176370155	176373720	3566
ENSMUSG00000031828	ENSMUST00000212636	Klhl36	protein_coding	1	8	119862266	119876995	119862266	119862266	119870716	1354
ENSMUSG00000092231	ENSMUST00000173500	Lgals1-ps1	processed_pseudogene	-1	17	36435903	36436270	36436270	36435903	36436270	368
ENSMUSG00000116780	ENSMUST00000231584	Gm3417	protein_coding	-1	17	14964242	14978790	14978693	14964242	14978693	459
ENSMUSG00000104021	ENSMUST00000194241	Gm36536	lncRNA	-1	1	176430111	176527273	176527273	176430111	176527273	959
ENSMUSG00000057195	ENSMUST00000081703	Ceacam13	protein_coding	1	7	18009889	18019221	18009889	18009889	18013488	946
ENSMUSG00000103471	ENSMUST00000193453	Gm17966	processed_pseudogene	-1	1	176641897	176642558	176642558	176641897	176642558	594
ENSMUSG00000023033	ENSMUST00000202527	Scn8a	protein_coding	1	15	100869858	101045938	100869858	100869858	100936327	533
ENSMUSG00000115437	ENSMUST00000228508	Gm49314	TEC	-1	15	38275400	38276441	38276441	38275400	38276441	1042
ENSMUSG00000052776	ENSMUST00000080322	Oas1a	protein_coding	-1	5	120896256	120907521	120907521	120896256	120907521	1885
ENSMUSG00000099681	ENSMUST00000190120	1700052K11Rik	lncRNA	-1	11	105177726	105181433	105181433	105177726	105181433	3708
ENSMUSG00000116895	ENSMUST00000097395	Gm3435	protein_coding	1	17	15010176	15022449	15010176	15010176	15022449	1684
ENSMUSG00000027454	ENSMUST00000152991	Gins1	protein_coding	1	2	150905400	150931280	150905400	150905400	150925903	339
ENSMUSG00000044444	ENSMUST00000054146	Pfn3	protein_coding	-1	13	55414688	55415232	55415232	55414688	55415232	545
ENSMUSG00000068086	ENSMUST00000229793	Cyp2d9	protein_coding	1	15	82433437	82456845	82433437	82433437	82454382	550
ENSMUSG00000027257	ENSMUST00000111349	Pacsin3	protein_coding	1	2	91255954	91264679	91257329	91257329	91264679	1993
ENSMUSG00000020694	ENSMUST00000106939	Tlk2	protein_coding	1	11	105178807	105283959	105178807	105178807	105283959	5494
ENSMUSG00000115163	ENSMUST00000228954	Gm18076	processed_pseudogene	-1	14	120815127	120815740	120815740	120815127	120815740	614
ENSMUSG00000076621	ENSMUST00000103430	Ighj1	IG_J_gene	-1	12	113429781	113429833	113429833	113429781	113429833	53
ENSMUSG00000115028	ENSMUST00000228417	Gm9391	processed_pseudogene	1	14	120827158	120827546	120827158	120827158	120827546	389
ENSMUSG00000106186	ENSMUST00000197119	Gm43627	TEC	1	5	64972650	64974948	64972650	64972650	64974948	2299
ENSMUSG00000029185	ENSMUST00000031080	Fam114a1	protein_coding	1	5	64970071	65041886	64970071	64970071	65041886	2938
ENSMUSG00000040723	ENSMUST00000097474	Rcsd1	protein_coding	-1	1	165646516	165709757	165708086	165646516	165708086	5001
ENSMUSG00000079710	ENSMUST00000179539	Gm3448	protein_coding	-1	17	14995787	15041537	15010182	14995816	15010182	752
ENSMUSG00000028865	ENSMUST00000150744	Cd164l2	protein_coding	1	4	133212131	133224555	133212131	133212131	133221770	406
ENSMUSG00000107733	ENSMUST00000203621	Gm8774	processed_pseudogene	1	6	128883852	128884543	128883852	128883852	128884543	692
ENSMUSG00000090164	ENSMUST00000160290	BC035044	protein_coding	-1	6	128849090	128891126	128891126	128849090	128891126	1568
ENSMUSG00000116253	ENSMUST00000229198	Gm41392	lncRNA	1	15	96494577	96494943	96494577	96494577	96494943	282
ENSMUSG00000082341	ENSMUST00000121686	Gm14143	processed_pseudogene	1	2	150933533	150933889	150933533	150933533	150933889	357
ENSMUSG00000116160	ENSMUST00000229356	Gm41392	lncRNA	1	15	96497902	96498888	96497902	96497902	96498888	632
ENSMUSG00000029034	ENSMUST00000120794	Ints11	protein_coding	1	4	155869546	155889103	155869546	155869546	155888685	1884
ENSMUSG00000098199	ENSMUST00000183067	Gm9358	processed_pseudogene	1	7	138914388	138915314	138914388	138914388	138915314	927
ENSMUSG00000079707	ENSMUST00000097398	Tcte3	protein_coding	-1	17	15027152	15041488	15041439	15027152	15041439	517
ENSMUSG00000110319	ENSMUST00000211271	Gm45668	processed_pseudogene	-1	7	138929724	138930216	138930216	138929724	138930216	493
ENSMUSG00000107633	ENSMUST00000204652	Gm44078	TEC	-1	6	128862549	128865194	128865194	128862549	128865194	2646
ENSMUSG00000022526	ENSMUST00000080406	Zfp251	protein_coding	-1	15	76851609	76871435	76871435	76851609	76871435	4036
ENSMUSG00000096960	ENSMUST00000181655	A230028O05Rik	lncRNA	1	16	25059639	25069058	25059639	25059639	25069058	2793
ENSMUSG00000033943	ENSMUST00000046717	Mga	protein_coding	1	2	119897228	119969581	119897228	119897228	119967749	11982
ENSMUSG00000044122	ENSMUST00000078099	Proca1	protein_coding	1	11	78193392	78205763	78193392	78193392	78205504	1254
ENSMUSG00000112572	ENSMUST00000218466	Gm7530	processed_pseudogene	1	10	63412999	63413603	63412999	63412999	63413603	605
ENSMUSG00000078681	ENSMUST00000065574	Tm2d3	protein_coding	1	7	65691169	65701913	65691169	65691169	65701911	1478
ENSMUSG00000085322	ENSMUST00000145105	Gm14261	lncRNA	1	2	168766143	168768108	168766143	168766143	168768108	1429
ENSMUSG00000027547	ENSMUST00000075044	Sall4	protein_coding	-1	2	168748332	168767943	168767029	168748332	168767029	2534
ENSMUSG00000049649	ENSMUST00000105911	Gpr3	protein_coding	-1	4	133209340	133212536	133211857	133209340	133211857	2518
ENSMUSG00000116953	ENSMUST00000061688	9030025P20Rik	protein_coding	1	17	14978468	14991572	14978468	14978468	14990905	1844
ENSMUSG00000100514	ENSMUST00000120017	Gm12960	processed_pseudogene	-1	4	111807358	111808423	111808423	111807358	111808423	1066
ENSMUSG00000026991	ENSMUST00000102754	Pkp4	protein_coding	1	2	59160850	59355208	59160850	59160850	59355205	4614
ENSMUSG00000082686	ENSMUST00000120507	Gm12961	processed_pseudogene	-1	4	111790621	111791670	111791670	111790621	111791670	1050
ENSMUSG00000003344	ENSMUST00000126980	Btbd2	protein_coding	-1	10	80642617	80657071	80656494	80642617	80656494	2449
ENSMUSG00000074274	ENSMUST00000098678	D930028M14Rik	lncRNA	1	7	25152457	25156627	25152457	25152457	25156627	1003
ENSMUSG00000118231	ENSMUST00000237464	AC132452.4	processed_pseudogene	-1	19	3730473	3731012	3731012	3730473	3731012	540
ENSMUSG00000094028	ENSMUST00000179520	Ighd4-1	IG_D_gene	-1	12	113430528	113430538	113430538	113430528	113430538	11
ENSMUSG00000105959	ENSMUST00000199255	D530037P16Rik	lncRNA	1	3	145419326	145420352	145419326	145419326	145420352	1027
ENSMUSG00000000673	ENSMUST00000000687	Haao	protein_coding	-1	17	83831156	83847963	83846749	83831156	83846749	1381
ENSMUSG00000105619	ENSMUST00000197919	9530034A14Rik	lncRNA	-1	3	145416012	145418044	145418044	145416012	145418044	1083
ENSMUSG00000118096	ENSMUST00000235687	AC132452.3	processed_pseudogene	-1	19	3732094	3732340	3732340	3732094	3732340	247
ENSMUSG00000097953	ENSMUST00000181996	Gm26952	lncRNA	-1	X	103381957	103383169	103383169	103381957	103383169	409
ENSMUSG00000116975	ENSMUST00000231647	4930470H14Rik	lncRNA	-1	17	4044658	4082995	4082995	4044658	4082995	1734
ENSMUSG00000117773	ENSMUST00000235154	AC132452.2	lncRNA	-1	19	3740225	3742537	3742537	3740225	3742537	692
ENSMUSG00000031327	ENSMUST00000116547	Chic1	protein_coding	1	X	103356476	103396092	103356476	103356476	103396092	7375
ENSMUSG00000094552	ENSMUST00000179883	Ighd3-2	IG_D_gene	-1	12	113448214	113448229	113448229	113448214	113448229	16
ENSMUSG00000063611	ENSMUST00000238539	Gm10134	lncRNA	1	2	28506095	28507773	28506099	28506099	28507773	1675
ENSMUSG00000032623	ENSMUST00000044224	Oas1d	protein_coding	1	5	120914536	120921652	120914536	120914536	120921652	2021
ENSMUSG00000026336	ENSMUST00000027575	Slco6d1	protein_coding	1	1	98421124	98516991	98421124	98421124	98509380	2328
ENSMUSG00000116615	ENSMUST00000231354	4930548J01Rik	lncRNA	-1	17	4119446	4122113	4122102	4119446	4122102	731
ENSMUSG00000103686	ENSMUST00000192469	Gm37073	lncRNA	1	1	165721556	165722777	165721556	165721556	165722777	1222
ENSMUSG00000115948	ENSMUST00000231044	Gm49419	processed_pseudogene	-1	15	82449484	82449736	82449736	82449484	82449736	253
ENSMUSG00000103242	ENSMUST00000191813	Gm34767	processed_pseudogene	-1	1	165734600	165735661	165735661	165734600	165735661	1062
ENSMUSG00000067714	ENSMUST00000088292	Lpar5	protein_coding	1	6	125067920	125082472	125067920	125067920	125082472	1393
ENSMUSG00000116325	ENSMUST00000230551	Gm46501	transcribed_unprocessed_pseudogene	1	15	82433527	82436575	82433527	82433527	82436575	683
ENSMUSG00000044052	ENSMUST00000062759	Ccr10	protein_coding	-1	11	101172997	101175443	101175443	101172997	101175443	1726
ENSMUSG00000096420	ENSMUST00000195858	Ighd5-6	IG_D_gene	-1	12	113449588	113449599	113449597	113449588	113449597	10
ENSMUSG00000116472	ENSMUST00000230820	Gm49421	unprocessed_pseudogene	1	15	82443480	82444651	82443480	82443480	82444651	340
ENSMUSG00000116767	ENSMUST00000232624	4930517M08Rik	lncRNA	1	17	4634978	4637471	4634978	4634978	4637471	971
ENSMUSG00000086799	ENSMUST00000126016	4930502E09Rik	lncRNA	1	11	84829178	84830868	84829178	84829178	84830868	755
ENSMUSG00000040713	ENSMUST00000111432	Creg1	protein_coding	1	1	165763746	165775308	165763746	165763746	165775308	2163
ENSMUSG00000035172	ENSMUST00000139200	Plekhh3	protein_coding	-1	11	101162679	101171351	101165620	101162679	101165620	1410
ENSMUSG00000095656	ENSMUST00000180001	Ighd2-8	IG_D_gene	-1	12	113450851	113450867	113450867	113450851	113450867	17
ENSMUSG00000111017	ENSMUST00000213541	Gm48314	TEC	-1	9	44856437	44859175	44859175	44856437	44859175	2739
ENSMUSG00000043557	ENSMUST00000171691	Mdga1	protein_coding	-1	17	29827949	29970087	29888708	29827949	29888708	8425
ENSMUSG00000096144	ENSMUST00000225045	B020004C17Rik	lncRNA	1	14	57015134	57018982	57015134	57015134	57018982	2385
ENSMUSG00000084264	ENSMUST00000117833	Gm14142	processed_pseudogene	-1	2	150946327	150946809	150946809	150946327	150946809	296
ENSMUSG00000113769	ENSMUST00000221314	5033406O09Rik	lncRNA	-1	12	111941991	111944484	111944484	111941991	111944484	1662
ENSMUSG00000002028	ENSMUST00000114689	Kmt2a	protein_coding	-1	9	44803355	44881296	44881296	44803355	44881296	16470
ENSMUSG00000048764	ENSMUST00000116553	Tmprss11f	protein_coding	-1	5	86521898	86632424	86632424	86521898	86632424	3605
ENSMUSG00000053916	ENSMUST00000066640	Nanp	protein_coding	-1	2	151029685	151039398	151039398	151029685	151039398	1394
ENSMUSG00000094957	ENSMUST00000178815	Ighd5-5	IG_D_gene	-1	12	113454942	113454951	113454951	113454942	113454951	10
ENSMUSG00000097254	ENSMUST00000180515	C430042M11Rik	lncRNA	-1	17	83851675	83854418	83854393	83851675	83854393	1617
ENSMUSG00000116649	ENSMUST00000232212	Gm49780	processed_pseudogene	-1	17	4792646	4792959	4792959	4792646	4792959	314
ENSMUSG00000030515	ENSMUST00000126941	Tarsl2	protein_coding	1	7	65644898	65692091	65644898	65644898	65683814	2709
ENSMUSG00000008683	ENSMUST00000131374	Rps15a	protein_coding	-1	7	118104372	118116188	118116188	118104372	118116188	5179
ENSMUSG00000113088	ENSMUST00000221818	Gm36757	lncRNA	1	12	111950517	111954152	111950517	111950517	111954152	3556
ENSMUSG00000117442	ENSMUST00000234364	1810073O08Rik	lncRNA	1	17	83917937	83921606	83917937	83917937	83921606	1853
ENSMUSG00000094057	ENSMUST00000177965	Ighd2-7	IG_D_gene	-1	12	113456720	113456736	113456736	113456720	113456736	17
ENSMUSG00000117421	ENSMUST00000234343	Gm41639	lncRNA	-1	17	83950991	83952463	83952463	83950991	83952463	768
ENSMUSG00000068115	ENSMUST00000109896	Ninl	protein_coding	-1	2	150934519	151039382	151009398	150934519	151009398	5093
ENSMUSG00000116620	ENSMUST00000231980	Gm4828	processed_pseudogene	1	17	4880626	4881115	4880626	4880626	4881115	490
ENSMUSG00000117611	ENSMUST00000234776	Gm35229	lncRNA	1	17	83956248	83957523	83956248	83956248	83957523	515
ENSMUSG00000117564	ENSMUST00000234390	Gm41638	lncRNA	-1	17	83959868	83960930	83960930	83959868	83960930	240
ENSMUSG00000029536	ENSMUST00000139167	Gatc	protein_coding	-1	5	115333239	115341178	115341178	115333239	115341178	1797
ENSMUSG00000106623	ENSMUST00000198299	Gm43335	TEC	1	5	113860161	113863436	113860161	113860161	113863436	3276
ENSMUSG00000116813	ENSMUST00000232083	4930579D07Rik	lncRNA	-1	17	4851698	4892987	4854482	4851698	4854482	1488
ENSMUSG00000105071	ENSMUST00000200487	Gm43336	TEC	-1	5	113900395	113904898	113904898	113900395	113904898	4504
ENSMUSG00000090069	ENSMUST00000160177	E430024P14Rik	lncRNA	-1	17	7881106	7946426	7946426	7881106	7946426	2050
ENSMUSG00000090458	ENSMUST00000166047	Gm17122	lncRNA	1	5	113842601	113843116	113842601	113842601	113843116	372
ENSMUSG00000085514	ENSMUST00000134305	Bcas3os2	lncRNA	-1	11	85766831	85775680	85775680	85766831	85775680	661
ENSMUSG00000094268	ENSMUST00000178909	Ighd5-8	IG_D_gene	-1	12	113459864	113459892	113459892	113459864	113459892	29
ENSMUSG00000038437	ENSMUST00000044730	Mllt6	protein_coding	1	11	97663414	97685463	97663414	97663414	97685463	7274
ENSMUSG00000029535	ENSMUST00000031508	Triap1	protein_coding	1	5	115341225	115343569	115341225	115341225	115343569	1088
ENSMUSG00000004530	ENSMUST00000164980	Coro1c	protein_coding	-1	5	113842436	113908758	113908705	113842436	113908705	3136
ENSMUSG00000087013	ENSMUST00000136117	2610027K06Rik	lncRNA	-1	11	85791661	85832223	85832223	85795789	85832223	879
ENSMUSG00000096884	ENSMUST00000177646	Ighd5-4	IG_D_gene	-1	12	113460101	113460110	113460110	113460101	113460110	10
ENSMUSG00000033450	ENSMUST00000036370	Tagap	protein_coding	1	17	7926000	7934897	7926000	7926000	7934897	3076
ENSMUSG00000096250	ENSMUST00000178230	Ighd2-6	IG_D_gene	-1	12	113461369	113461385	113461385	113461369	113461385	17
ENSMUSG00000051557	ENSMUST00000123504	Pusl1	protein_coding	-1	4	155887879	155891781	155889513	155887879	155889513	714
ENSMUSG00000052144	ENSMUST00000063854	Ppp4r2	protein_coding	1	6	100833622	100869934	100833622	100833622	100869934	4874
ENSMUSG00000000751	ENSMUST00000092907	Rpa1	protein_coding	-1	11	75298166	75348324	75348324	75298166	75348324	5077
ENSMUSG00000041697	ENSMUST00000040154	Cox6a1	protein_coding	-1	5	115345642	115348981	115348981	115345642	115348981	571
ENSMUSG00000116024	ENSMUST00000229782	Gm49527	protein_coding	1	15	76879320	76901283	76879320	76879320	76890192	659
ENSMUSG00000048582	ENSMUST00000061614	Gja3	protein_coding	-1	14	57034460	57058100	57058100	57034460	57058100	2766
ENSMUSG00000086199	ENSMUST00000146806	Bcas3os1	lncRNA	-1	11	85702200	85719744	85719744	85704143	85719744	980
ENSMUSG00000033669	ENSMUST00000023179	Zfp7	protein_coding	1	15	76879259	76892395	76879259	76879259	76892395	2772
ENSMUSG00000116551	ENSMUST00000232522	Gm41517	lncRNA	-1	17	4945152	4946814	4946814	4945152	4946814	654
ENSMUSG00000073471	ENSMUST00000232223	Rsph3a	protein_coding	1	17	7945614	7979824	7945614	7945614	7979824	2225
ENSMUSG00000031949	ENSMUST00000034427	Adat1	protein_coding	-1	8	111966908	111992302	111992302	111966908	111992302	3159
ENSMUSG00000095592	ENSMUST00000178483	Ighd5-7	IG_D_gene	-1	12	113464524	113464552	113464552	113464524	113464552	29
ENSMUSG00000028779	ENSMUST00000118199	Pef1	protein_coding	1	4	130102558	130128135	130102558	130102558	130128135	1915
ENSMUSG00000089791	ENSMUST00000160287	Gm3555	processed_pseudogene	1	1	98457768	98459162	98457768	98457768	98459162	1395
ENSMUSG00000086534	ENSMUST00000149552	Gm16758	lncRNA	1	17	29890084	29897067	29890084	29890084	29897067	3848
ENSMUSG00000016181	ENSMUST00000194412	Diexf	protein_coding	-1	1	193091104	193130272	193114675	193091104	193114675	336
ENSMUSG00000038387	ENSMUST00000044111	Rras	protein_coding	1	7	45017961	45021647	45017961	45017961	45021647	995
ENSMUSG00000107288	ENSMUST00000202607	Gm42903	lncRNA	1	5	115349130	115353155	115349130	115349130	115353155	481
ENSMUSG00000117528	ENSMUST00000234695	Gm50017	lncRNA	1	17	29979320	29982233	29979320	29979320	29982233	631
ENSMUSG00000055041	ENSMUST00000068407	Commd5	protein_coding	1	15	76899910	76901305	76899910	76899910	76901305	1037
ENSMUSG00000017167	ENSMUST00000138942	Cntnap1	protein_coding	1	11	101170523	101190724	101170523	101170523	101178316	664
ENSMUSG00000037474	ENSMUST00000195650	Dtl	protein_coding	-1	1	191537356	191575544	191575521	191537356	191575521	4230
ENSMUSG00000031377	ENSMUST00000112265	Bmx	protein_coding	-1	X	164192842	164258193	164258193	164192842	164258193	3005
ENSMUSG00000025962	ENSMUST00000027103	Fastkd2	protein_coding	1	1	63730614	63754655	63730614	63730614	63754655	4486
ENSMUSG00000103015	ENSMUST00000194096	Gm37549	TEC	-1	17	84012992	84017056	84017056	84012992	84017056	4065
ENSMUSG00000117431	ENSMUST00000234981	8430430B14Rik	lncRNA	1	17	83998554	84013408	83998554	83998554	84013408	434
ENSMUSG00000039262	ENSMUST00000036691	Prrc2b	protein_coding	1	2	32151082	32234537	32151082	32151082	32234537	8612
ENSMUSG00000086503	ENSMUST00000127786	Xist	lncRNA	-1	X	103460366	103483254	103483254	103460366	103483254	17946
ENSMUSG00000082375	ENSMUST00000120236	Gm14141	processed_pseudogene	1	2	150992182	150992964	150992182	150992182	150992964	783
ENSMUSG00000107761	ENSMUST00000203956	2010008C14Rik	TEC	1	6	125083437	125084029	125083437	125083437	125084029	593
ENSMUSG00000100009	ENSMUST00000191042	Gm7967	lncRNA	1	1	98589517	98607384	98589517	98589517	98594558	5042
ENSMUSG00000031329	ENSMUST00000033691	Tsx	protein_coding	1	X	103414467	103424580	103414467	103414467	103424580	812
ENSMUSG00000105664	ENSMUST00000197573	Gm42797	lncRNA	-1	5	113928555	113930134	113930134	113928555	113930134	494
ENSMUSG00000092437	ENSMUST00000173020	Rpl9-ps9	processed_pseudogene	-1	17	36444177	36444749	36444749	36444177	36444749	573
ENSMUSG00000044538	ENSMUST00000177182	Obox3-ps8	processed_pseudogene	-1	17	36452294	36453253	36453253	36452294	36453253	960
ENSMUSG00000030801	ENSMUST00000206071	Kat8	protein_coding	1	7	127912516	127925837	127912516	127912516	127916090	1014
ENSMUSG00000103978	ENSMUST00000194161	4930474B08Rik	TEC	-1	1	90870583	90871419	90871419	90870583	90871419	837
ENSMUSG00000060794	ENSMUST00000230436	Tssk5	protein_coding	-1	15	76371952	76374938	76374920	76371952	76374920	2055
ENSMUSG00000030232	ENSMUST00000032359	Aebp2	protein_coding	1	6	140622663	140678472	140622663	140622663	140655481	5932
ENSMUSG00000098078	ENSMUST00000182089	Gm26992	protein_coding	1	X	103422010	103481705	103422010	103422010	103481705	468
ENSMUSG00000048231	ENSMUST00000057502	H2-M10.4	protein_coding	-1	17	36458917	36462334	36462334	36458917	36462334	1410
ENSMUSG00000103238	ENSMUST00000195500	Gm36527	TEC	-1	1	151496557	151499585	151499585	151496557	151499585	3029
ENSMUSG00000103928	ENSMUST00000192826	Gm37893	TEC	1	1	151445305	151447741	151445305	151445305	151447741	2437
ENSMUSG00000085715	ENSMUST00000152916	Tsix	lncRNA	1	X	103431517	103484957	103431517	103431517	103484957	4306
ENSMUSG00000026484	ENSMUST00000190070	Rnf2	protein_coding	-1	1	151458004	151500955	151476162	151458004	151476162	817
ENSMUSG00000112192	ENSMUST00000219168	Gm48341	lncRNA	-1	10	120984756	121001061	121001061	120984756	121001061	367
ENSMUSG00000104154	ENSMUST00000195121	Gm38104	TEC	-1	1	176751521	176753415	176753415	176751521	176753415	1895
ENSMUSG00000044791	ENSMUST00000153838	Setd2	protein_coding	1	9	110532597	110618633	110532597	110532597	110618633	8350
ENSMUSG00000082609	ENSMUST00000118718	Gm15464	processed_pseudogene	1	1	60117255	60117685	60117255	60117255	60117685	431
ENSMUSG00000103435	ENSMUST00000195463	Gm36992	lncRNA	1	1	176754517	176758876	176754517	176754517	176758876	428
ENSMUSG00000103634	ENSMUST00000192113	3110062G12Rik	TEC	-1	1	176745564	176746982	176746982	176745564	176746982	1419
ENSMUSG00000109855	ENSMUST00000210718	Gm45613	lncRNA	-1	7	139019160	139020999	139020999	139019160	139020999	443
ENSMUSG00000026017	ENSMUST00000130075	Carf	protein_coding	1	1	60098247	60153953	60098247	60098247	60151032	2763
ENSMUSG00000056856	ENSMUST00000166163	Jakmip3	protein_coding	1	7	138940730	139083977	138940730	138940730	139031950	2180
ENSMUSG00000049314	ENSMUST00000061456	Fbxw13	protein_coding	-1	9	109179227	109195975	109195975	109179227	109195975	1485
ENSMUSG00000062778	ENSMUST00000079132	Chia1	protein_coding	1	3	106113229	106132120	106113229	106113229	106132120	1681
ENSMUSG00000042659	ENSMUST00000048068	Arrdc4	protein_coding	-1	7	68736995	68749241	68749241	68736995	68749241	3905
ENSMUSG00000087292	ENSMUST00000146546	Gm13832	lncRNA	1	5	115359078	115422863	115359078	115359078	115396626	414
ENSMUSG00000057335	ENSMUST00000192664	Cep170	protein_coding	-1	1	176733653	176814067	176755333	176733662	176755333	4031
ENSMUSG00000040990	ENSMUST00000112456	Sh3kbp1	protein_coding	1	X	159627272	159978069	159627272	159627272	159978069	7317
ENSMUSG00000106887	ENSMUST00000201293	A930005G22Rik	TEC	-1	5	115420597	115422500	115422500	115420597	115422500	1904
ENSMUSG00000086352	ENSMUST00000139500	4930401G09Rik	lncRNA	-1	5	115358700	115360123	115360123	115358700	115360123	637
ENSMUSG00000030800	ENSMUST00000032988	Prss8	protein_coding	-1	7	127925716	127930104	127930104	127925716	127930104	1852
ENSMUSG00000104306	ENSMUST00000194000	Gm36972	lncRNA	-1	1	165775868	165777155	165777155	165775868	165777155	676
ENSMUSG00000108965	ENSMUST00000208804	Gm44551	processed_pseudogene	-1	7	99725208	99725378	99725378	99725208	99725378	171
ENSMUSG00000020900	ENSMUST00000102611	Myh10	protein_coding	1	11	68691559	68816632	68691915	68691915	68816632	7791
ENSMUSG00000085524	ENSMUST00000147187	Gm14224	lncRNA	-1	2	156451906	156455651	156455651	156451906	156455651	864
ENSMUSG00000063160	ENSMUST00000144010	Numbl	protein_coding	1	7	27258433	27282144	27258433	27258433	27266801	456
ENSMUSG00000040629	ENSMUST00000194057	Mael	protein_coding	-1	1	166201201	166238747	166238747	166201201	166238747	1691
ENSMUSG00000086872	ENSMUST00000142310	Gm14225	lncRNA	-1	2	156445033	156447608	156447608	156445033	156447608	539
ENSMUSG00000110773	ENSMUST00000213180	Gm39326	lncRNA	1	9	44877891	44884397	44877891	44877891	44882722	1765
ENSMUSG00000053286	ENSMUST00000188179	Trmt1l	protein_coding	1	1	151428542	151458161	151428542	151428542	151443708	1567
ENSMUSG00000032220	ENSMUST00000213863	Myo1e	protein_coding	1	9	70207350	70399766	70207350	70207350	70302364	1260
ENSMUSG00000048185	ENSMUST00000054760	Gm7075	protein_coding	-1	10	63421365	63421789	63421789	63421365	63421789	425
ENSMUSG00000027624	ENSMUST00000103137	Epb41l1	protein_coding	1	2	156420909	156543214	156420909	156420909	156543214	6490
ENSMUSG00000078695	ENSMUST00000107583	Cisd3	protein_coding	1	11	97685826	97688621	97685953	97685953	97688621	737
ENSMUSG00000045690	ENSMUST00000062370	Wdr89	protein_coding	-1	12	75630596	75669537	75669537	75630596	75669537	2979
ENSMUSG00000109407	ENSMUST00000207661	Gm34664	lncRNA	-1	7	68843099	68916016	68916006	68843099	68916006	1032
ENSMUSG00000086920	ENSMUST00000143016	Gm12207	lncRNA	1	11	52233724	52236619	52233724	52233724	52236619	494
ENSMUSG00000036309	ENSMUST00000147684	Skp1a	protein_coding	1	11	52231995	52246858	52231995	52231995	52245094	642
ENSMUSG00000109524	ENSMUST00000207562	Gm44691	lncRNA	1	7	68989404	69008173	68989404	68989404	69008173	324
ENSMUSG00000098017	ENSMUST00000181982	Gm5342	processed_pseudogene	1	7	69209884	69210886	69209884	69209884	69210886	1003
ENSMUSG00000023169	ENSMUST00000088454	Slc38a1	protein_coding	-1	15	96571418	96642913	96642250	96571418	96642250	6966
ENSMUSG00000048399	ENSMUST00000056087	Tprg	protein_coding	1	16	25286817	25422344	25286817	25286817	25422344	1084
ENSMUSG00000109400	ENSMUST00000207782	Gm44533	processed_pseudogene	1	7	69259595	69259862	69259595	69259595	69259862	268
ENSMUSG00000108378	ENSMUST00000152342	Gm44641	lncRNA	1	7	27252176	27262252	27252176	27252176	27262252	323
ENSMUSG00000110028	ENSMUST00000209231	Gm34838	lncRNA	-1	7	69354372	69396932	69396932	69354372	69396932	958
ENSMUSG00000084974	ENSMUST00000148699	Gm15567	lncRNA	-1	7	27249263	27257932	27257932	27249263	27257932	2130
ENSMUSG00000109153	ENSMUST00000207361	Gm38584	lncRNA	-1	7	69485424	69490801	69490801	69485424	69490801	517
ENSMUSG00000030654	ENSMUST00000032888	Arl6ip1	protein_coding	-1	7	118118891	118129662	118129662	118118891	118129662	2171
ENSMUSG00000003762	ENSMUST00000003860	Coq8b	protein_coding	1	7	27233023	27257950	27233023	27233023	27257950	2181
ENSMUSG00000048456	ENSMUST00000213713	Olfr1448	protein_coding	-1	19	12916661	12924419	12924419	12916661	12924419	4336
ENSMUSG00000027551	ENSMUST00000109162	Zfp64	protein_coding	-1	2	168893331	168955587	168955587	168893331	168955587	2848
ENSMUSG00000087411	ENSMUST00000134250	Gm16048	lncRNA	1	3	90451583	90457095	90451583	90451583	90457095	663
ENSMUSG00000108331	ENSMUST00000206142	Gm5322	processed_pseudogene	1	7	18038476	18039174	18038476	18038476	18039174	699
ENSMUSG00000009035	ENSMUST00000074991	Tmem184b	protein_coding	-1	15	79360684	79403569	79403569	79360684	79403569	3627
ENSMUSG00000045382	ENSMUST00000052172	Cxcr4	protein_coding	-1	1	128588199	128592293	128592290	128588199	128592290	1805
ENSMUSG00000027931	ENSMUST00000029540	Npr1	protein_coding	-1	3	90450591	90465866	90465866	90450591	90465866	4066
ENSMUSG00000113340	ENSMUST00000220900	Gm7695	processed_pseudogene	-1	13	63945881	63946521	63946521	63945881	63946521	641
ENSMUSG00000092290	ENSMUST00000174686	Gm20452	unprocessed_pseudogene	1	17	36500360	36501581	36500360	36500360	36501581	513
ENSMUSG00000049498	ENSMUST00000215325	Olfr1449	protein_coding	1	19	12930840	12935752	12930867	12930867	12935752	1149
ENSMUSG00000090168	ENSMUST00000160562	D630014O11Rik	lncRNA	-1	17	73635591	73640220	73640220	73635591	73640220	3019
ENSMUSG00000117023	ENSMUST00000233268	Gm49876	lncRNA	1	17	73494251	73521142	73494251	73494251	73521142	568
ENSMUSG00000026019	ENSMUST00000027173	Wdr12	protein_coding	-1	1	60069785	60098645	60097908	60069785	60097908	10012
ENSMUSG00000024064	ENSMUST00000024858	Galnt14	protein_coding	-1	17	73493228	73710453	73710451	73493228	73710451	2990
ENSMUSG00000117446	ENSMUST00000234353	Gm35551	lncRNA	-1	17	84020663	84026019	84026019	84020663	84026019	1067
ENSMUSG00000032329	ENSMUST00000034879	Hmg20a	protein_coding	1	9	56418609	56496936	56418609	56418609	56496936	3778
ENSMUSG00000101498	ENSMUST00000185530	Gm2950	processed_pseudogene	-1	9	99220048	99220567	99220567	99220048	99220567	520
ENSMUSG00000026303	ENSMUST00000027528	Mlph	protein_coding	1	1	90915085	90951142	90915085	90915085	90951142	4499
ENSMUSG00000117432	ENSMUST00000234723	Gm49967	lncRNA	1	17	84036890	84038262	84036890	84036890	84038262	387
ENSMUSG00000104983	ENSMUST00000199595	Gm42763	TEC	1	9	110543211	110545297	110543211	110543211	110545297	2087
ENSMUSG00000117571	ENSMUST00000234076	4933433H22Rik	lncRNA	1	17	84078660	84089875	84078660	84078660	84089875	1789
ENSMUSG00000062892	ENSMUST00000213587	Olfr1450	protein_coding	1	19	12950258	12956406	12952865	12952865	12956406	2872
ENSMUSG00000099686	ENSMUST00000188607	Gm29460	processed_pseudogene	1	1	98764841	98765554	98764841	98764841	98765554	714
ENSMUSG00000010122	ENSMUST00000010267	Slc47a1	protein_coding	-1	11	61343401	61378345	61378081	61343401	61378081	2639
ENSMUSG00000117485	ENSMUST00000234741	Gm19696	lncRNA	-1	17	84134033	84156440	84139841	84134033	84139841	1136
ENSMUSG00000021290	ENSMUST00000223435	Atp5mpl	protein_coding	-1	12	111961375	111966977	111962708	111961375	111962708	440
ENSMUSG00000096316	ENSMUST00000188555	Faiml	protein_coding	-1	9	99229376	99237239	99236370	99229468	99236370	560
ENSMUSG00000025478	ENSMUST00000026551	Dpysl4	protein_coding	1	7	139086001	139102704	139086001	139086001	139102704	3552
ENSMUSG00000083622	ENSMUST00000122093	Gm15570	processed_pseudogene	-1	7	27271768	27272392	27272392	27271768	27272392	625
ENSMUSG00000025961	ENSMUST00000027102	4933402D24Rik	protein_coding	-1	1	63754907	63769267	63769267	63754907	63769267	1758
ENSMUSG00000086361	ENSMUST00000154520	Gm6569	protein_coding	1	15	73834561	73839908	73834561	73834561	73839908	811
ENSMUSG00000092493	ENSMUST00000173452	Gm20451	unprocessed_pseudogene	1	17	36507180	36508952	36507180	36507180	36508952	273
ENSMUSG00000083380	ENSMUST00000120938	Ndufb4c	processed_pseudogene	-1	15	73809507	73809896	73809896	73809507	73809896	390
ENSMUSG00000072487	ENSMUST00000238402	Mroh5	protein_coding	-1	15	73760067	73839699	73830983	73760067	73830983	4040
ENSMUSG00000066756	ENSMUST00000152973	Igfl3	protein_coding	1	7	18176494	18181862	18176494	18176494	18181862	575
ENSMUSG00000116265	ENSMUST00000231008	Cyp2d32-ps	unprocessed_pseudogene	1	15	82462621	82465111	82462621	82462621	82465111	963
ENSMUSG00000116828	ENSMUST00000232460	Gm18896	processed_pseudogene	-1	16	25441853	25443273	25443273	25441853	25443273	1271
ENSMUSG00000115931	ENSMUST00000230026	Gm27825	unprocessed_pseudogene	1	15	82504627	82509946	82504627	82504627	82509946	736
ENSMUSG00000109790	ENSMUST00000211717	Gm45594	processed_pseudogene	-1	8	85414275	85414515	85414515	85414275	85414515	241
ENSMUSG00000021054	ENSMUST00000021450	Sgpp1	protein_coding	-1	12	75714249	75735729	75735729	75714249	75735729	3323
ENSMUSG00000103341	ENSMUST00000195451	1700051O22Rik	TEC	1	8	85432686	85433323	85432686	85432686	85433323	638
ENSMUSG00000047347	ENSMUST00000051363	Tdg-ps	processed_pseudogene	1	15	82516311	82519278	82516311	82516311	82519278	2968
ENSMUSG00000030366	ENSMUST00000032520	Ceacam12	protein_coding	1	7	18065929	18077986	18065929	18065929	18071813	1056
ENSMUSG00000019715	ENSMUST00000019859	Gle1	protein_coding	1	2	29935426	29960371	29935426	29935426	29960371	4030
ENSMUSG00000036934	ENSMUST00000047749	4921524J17Rik	protein_coding	-1	8	85408759	85432833	85432833	85408759	85432833	1587
ENSMUSG00000018537	ENSMUST00000018681	Pcgf2	protein_coding	-1	11	97688823	97700497	97700497	97689820	97700497	1755
ENSMUSG00000056032	ENSMUST00000156293	BC018473	lncRNA	1	11	116752167	116759373	116752167	116752167	116759373	4753
ENSMUSG00000002052	ENSMUST00000002121	Supt6	protein_coding	-1	11	78206746	78245987	78245987	78206746	78245987	6488
ENSMUSG00000037913	ENSMUST00000203664	Tmem156	protein_coding	-1	5	65054346	65092132	65091629	65054346	65091629	1012
ENSMUSG00000092296	ENSMUST00000172713	Gm20454	unprocessed_pseudogene	1	17	36534281	36534501	36534281	36534281	36534501	221
ENSMUSG00000117393	ENSMUST00000234321	Gm36279	lncRNA	1	17	84185756	84216056	84185756	84185756	84216056	365
ENSMUSG00000045817	ENSMUST00000060366	Zfp36l2	protein_coding	-1	17	84183931	84187947	84187947	84183931	84187947	3530
ENSMUSG00000092414	ENSMUST00000173968	Gm20453	unprocessed_pseudogene	-1	17	36545888	36546113	36546113	36545888	36546113	226
ENSMUSG00000038195	ENSMUST00000042972	Rilp	protein_coding	1	11	75510094	75513168	75510094	75510094	75513168	1489
ENSMUSG00000009588	ENSMUST00000009732	St6galnac1	protein_coding	-1	11	116765025	116775507	116775507	116765025	116775507	2392
ENSMUSG00000024251	ENSMUST00000047524	Thada	protein_coding	-1	17	84190076	84466205	84466116	84190076	84466116	7784
ENSMUSG00000090550	ENSMUST00000166281	Prlh	protein_coding	1	1	90953108	90954027	90953108	90953108	90954027	276
ENSMUSG00000108545	ENSMUST00000205637	Gm44613	lncRNA	-1	7	18074016	18186952	18186908	18074016	18186908	877
ENSMUSG00000099453	ENSMUST00000191164	Gm18248	processed_pseudogene	-1	1	99638396	99640241	99640241	99638396	99640241	1846
ENSMUSG00000117228	ENSMUST00000232954	Gm49877	processed_pseudogene	-1	17	73615615	73616327	73616327	73615615	73616327	713
ENSMUSG00000105746	ENSMUST00000196464	Gm43595	unprocessed_pseudogene	-1	3	90468898	90470959	90470959	90468898	90470959	1071
ENSMUSG00000099403	ENSMUST00000185285	Gm29599	processed_pseudogene	1	1	128750926	128751347	128750926	128750926	128751347	422
ENSMUSG00000085439	ENSMUST00000126462	Rapgef4os1	lncRNA	-1	2	72097603	72148796	72148796	72097603	72148796	638
ENSMUSG00000117118	ENSMUST00000232782	Gm49878	lncRNA	1	17	73609052	73635575	73609052	73609052	73635575	1587
ENSMUSG00000020814	ENSMUST00000021170	Mxra7	protein_coding	-1	11	116803062	116828046	116828046	116803062	116828046	2063
ENSMUSG00000086395	ENSMUST00000150973	A630014C17Rik	lncRNA	1	11	52276055	52286179	52276055	52276055	52286179	2984
ENSMUSG00000086231	ENSMUST00000132792	Rapgef4os3	lncRNA	-1	2	72244965	72248975	72248975	72244965	72248975	3485
ENSMUSG00000097283	ENSMUST00000181951	Gm26686	lncRNA	-1	1	128770599	128774421	128774421	128770599	128774421	3467
ENSMUSG00000117102	ENSMUST00000233431	AC107792.1	TEC	-1	17	73514717	73517755	73517755	73514717	73517755	3039
ENSMUSG00000085001	ENSMUST00000128165	Rapgef4os2	lncRNA	-1	2	72224688	72232302	72232302	72224688	72232302	2116
ENSMUSG00000000782	ENSMUST00000086844	Tcf7	protein_coding	-1	11	52252371	52283014	52282571	52252371	52282571	2471
ENSMUSG00000102154	ENSMUST00000193728	Gm37469	lncRNA	-1	1	165848155	165849044	165849044	165848155	165849044	890
ENSMUSG00000049044	ENSMUST00000090826	Rapgef4	protein_coding	1	2	71981240	72257474	71981240	71981240	72257474	4181
ENSMUSG00000046574	ENSMUST00000057293	Prr12	protein_coding	-1	7	45027563	45052881	45052881	45027563	45052881	7023
ENSMUSG00000026565	ENSMUST00000160260	Pou2f1	protein_coding	-1	1	165865154	166002678	166002678	165865154	166002678	13022
ENSMUSG00000041747	ENSMUST00000040972	Utp15	protein_coding	-1	13	98246845	98263041	98263041	98246845	98263041	4120
ENSMUSG00000007867	ENSMUST00000221194	Ift43	protein_coding	1	12	86082541	86162459	86082541	86082541	86092487	838
ENSMUSG00000059213	ENSMUST00000075444	Ddn	protein_coding	-1	15	98803777	98809490	98807925	98803777	98807925	3745
ENSMUSG00000086348	ENSMUST00000140241	1700017J07Rik	lncRNA	1	2	168978268	168978906	168978268	168978268	168978906	473
ENSMUSG00000042846	ENSMUST00000105439	Lrrtm3	protein_coding	-1	10	63928472	64090277	64090274	63928472	64090274	3896
ENSMUSG00000050808	ENSMUST00000111016	Muc15	protein_coding	1	2	110721340	110739527	110721340	110721340	110739527	3421
ENSMUSG00000086658	ENSMUST00000125121	Gm14260	lncRNA	-1	2	168986566	168987373	168987373	168986566	168987373	260
ENSMUSG00000032782	ENSMUST00000156671	Cntrob	protein_coding	-1	11	69299487	69323775	69300490	69299487	69300490	752
ENSMUSG00000111383	ENSMUST00000214625	Gm18914	processed_pseudogene	-1	9	99260945	99261560	99261560	99260945	99261560	616
ENSMUSG00000067713	ENSMUST00000168846	Prkag1	protein_coding	-1	15	98812797	98831521	98831521	98812797	98831521	1652
ENSMUSG00000100281	ENSMUST00000191492	4930422M22Rik	lncRNA	-1	9	99299007	99304675	99304675	99299007	99304675	948
ENSMUSG00000038705	ENSMUST00000049032	Gmeb2	protein_coding	-1	2	181251449	181288035	181288035	181251449	181288035	4121
ENSMUSG00000037537	ENSMUST00000041964	H2-M11	protein_coding	1	17	36547075	36549250	36547075	36547075	36549250	1006
ENSMUSG00000103638	ENSMUST00000195852	Gm38327	TEC	-1	9	99241851	99243605	99243605	99241851	99243605	1755
ENSMUSG00000062561	ENSMUST00000079279	Gm10118	TEC	-1	10	63924866	63927434	63927434	63924866	63927434	2569
ENSMUSG00000070371	ENSMUST00000153110	Prss36	protein_coding	-1	7	127932638	127946725	127935479	127932638	127935479	1016
ENSMUSG00000033685	ENSMUST00000126534	Ucp2	protein_coding	1	7	100493337	100502020	100493337	100493337	100502020	3988
ENSMUSG00000117639	ENSMUST00000235061	Gm50018	processed_pseudogene	-1	17	29983680	29983988	29983988	29983680	29983988	309
ENSMUSG00000060843	ENSMUST00000105441	Ctnna3	protein_coding	1	10	63430098	65003667	63430098	63430098	65002965	2907
ENSMUSG00000056267	ENSMUST00000185799	Cep70	protein_coding	1	9	99243367	99300404	99243367	99243367	99263762	740
ENSMUSG00000117371	ENSMUST00000234271	Gm50019	lncRNA	-1	17	29997956	30004691	30004691	29997956	30004691	594
ENSMUSG00000092332	ENSMUST00000173591	Gm8868	unprocessed_pseudogene	1	17	36558621	36561668	36558621	36558621	36561668	577
ENSMUSG00000092606	ENSMUST00000173652	Gm20450	unprocessed_pseudogene	1	17	36597898	36598044	36597898	36597898	36598044	147
ENSMUSG00000002064	ENSMUST00000002133	Sdf2	protein_coding	1	11	78245746	78255496	78245746	78245746	78255496	1268
ENSMUSG00000074968	ENSMUST00000099623	Ano3	protein_coding	-1	2	110655201	110950923	110950923	110655201	110950923	6705
ENSMUSG00000026304	ENSMUST00000027529	Rab17	protein_coding	-1	1	90958133	90969661	90969661	90958133	90969661	1831
ENSMUSG00000100981	ENSMUST00000191149	Gm29072	processed_pseudogene	1	1	151509224	151510092	151509224	151509224	151510092	678
ENSMUSG00000023951	ENSMUST00000024747	Vegfa	protein_coding	-1	17	46016993	46032369	46031815	46016993	46031815	2765
ENSMUSG00000100551	ENSMUST00000187109	Gm19503	processed_pseudogene	-1	1	151520447	151520687	151520687	151520447	151520687	241
ENSMUSG00000079006	ENSMUST00000109890	Gm14151	protein_coding	-1	2	151086786	151092350	151092350	151086786	151092350	2672
ENSMUSG00000070047	ENSMUST00000191428	Fat1	protein_coding	1	8	44935447	45052257	44935447	44935447	45052257	14814
ENSMUSG00000100357	ENSMUST00000191460	Gm28181	lncRNA	-1	1	151549245	151550943	151550943	151549245	151550943	687
ENSMUSG00000020190	ENSMUST00000200082	Mknk2	protein_coding	-1	10	80665327	80678112	80676293	80665327	80676293	3439
ENSMUSG00000079005	ENSMUST00000109888	Gm14147	protein_coding	1	2	151098245	151103818	151098245	151098245	151103818	2681
ENSMUSG00000085805	ENSMUST00000133385	Gm14145	lncRNA	1	2	151104892	151106326	151104892	151104892	151106326	508
ENSMUSG00000052368	ENSMUST00000180562	Gm9873	lncRNA	1	2	169020025	169021385	169020025	169020025	169021385	1361
ENSMUSG00000086238	ENSMUST00000144607	Gm14258	lncRNA	1	2	169106453	169110415	169106453	169106453	169110415	2031
ENSMUSG00000097414	ENSMUST00000181510	B130046B21Rik	lncRNA	1	15	98807024	98816077	98807024	98807024	98816077	2224
ENSMUSG00000067352	ENSMUST00000123048	Gm14149	lncRNA	1	2	151205195	151231614	151205195	151205195	151231614	1853
ENSMUSG00000085369	ENSMUST00000152494	9430093N23Rik	lncRNA	1	2	169234991	169237770	169234991	169234991	169237770	515
ENSMUSG00000087337	ENSMUST00000128602	Gm14144	lncRNA	-1	2	151264603	151278836	151278836	151264603	151278836	1721
ENSMUSG00000086840	ENSMUST00000148458	Gm14250	lncRNA	1	2	169389081	169395524	169389081	169389081	169395524	566
ENSMUSG00000085350	ENSMUST00000131509	4930529I22Rik	lncRNA	-1	2	169399145	169405450	169405450	169399145	169405450	589
ENSMUSG00000087609	ENSMUST00000129286	4930442J19Rik	lncRNA	1	2	151301974	151316247	151301974	151301974	151314720	542
ENSMUSG00000035861	ENSMUST00000038448	Tmprss11b	protein_coding	-1	5	86657631	86676362	86676362	86657631	86676362	4171
ENSMUSG00000054920	ENSMUST00000204097	Klhl5	protein_coding	1	5	65107539	65168188	65107539	65107539	65168106	3149
ENSMUSG00000090949	ENSMUST00000233099	Vmn2r77	protein_coding	1	7	86795027	86815140	86795027	86795027	86815140	5787
ENSMUSG00000020818	ENSMUST00000139954	Mfsd11	protein_coding	1	11	116852440	116875635	116852440	116852440	116874712	2586
ENSMUSG00000108885	ENSMUST00000207348	4930402F11Rik	lncRNA	1	7	69496094	69550673	69496094	69496094	69499689	1000
ENSMUSG00000087074	ENSMUST00000156239	Gm14249	lncRNA	1	2	169480617	169504843	169480617	169480617	169504843	1017
ENSMUSG00000083391	ENSMUST00000122433	Gm14148	processed_pseudogene	1	2	151374008	151375047	151374008	151374008	151375047	1008
ENSMUSG00000030708	ENSMUST00000207405	Dnajb13	protein_coding	-1	7	100501716	100514960	100514960	100501716	100514960	2592
ENSMUSG00000108934	ENSMUST00000208055	Gm44732	lncRNA	1	7	143459749	143460640	143459749	143459749	143460640	635
ENSMUSG00000087495	ENSMUST00000127020	Gm14152	lncRNA	-1	2	151380650	151432402	151432402	151380650	151432402	1073
ENSMUSG00000109412	ENSMUST00000208889	Gm44535	TEC	1	7	69579708	69582843	69579708	69579708	69582843	3136
ENSMUSG00000037664	ENSMUST00000167912	Cdkn1c	protein_coding	-1	7	143458339	143461050	143460996	143458339	143460996	1888
ENSMUSG00000092195	ENSMUST00000236022	Vmn2r-ps87	transcribed_unprocessed_pseudogene	1	7	86859326	86885740	86859326	86859326	86885740	2732
ENSMUSG00000098246	ENSMUST00000183205	Gm7627	processed_pseudogene	-1	7	69605842	69606840	69606840	69605842	69606840	999
ENSMUSG00000109373	ENSMUST00000207984	Gm44690	processed_pseudogene	-1	7	69883979	69884360	69884360	69883979	69884360	382
ENSMUSG00000047394	ENSMUST00000227203	Odf3b	protein_coding	-1	15	89377449	89379282	89378226	89377449	89378226	636
ENSMUSG00000107240	ENSMUST00000202960	Gm43231	TEC	-1	5	115427218	115429475	115429475	115427218	115429475	2258
ENSMUSG00000108821	ENSMUST00000208432	4933423L19Rik	TEC	1	7	69948900	69950363	69948900	69948900	69950363	1464
ENSMUSG00000022462	ENSMUST00000023099	Slc38a2	protein_coding	-1	15	96687392	96699730	96699730	96687392	96699730	4660
ENSMUSG00000107992	ENSMUST00000204854	Gm44223	unprocessed_pseudogene	1	6	128919867	128919980	128919867	128919867	128919980	114
ENSMUSG00000092376	ENSMUST00000174049	Gm19203	processed_pseudogene	-1	7	86906996	86907934	86907934	86906996	86907934	939
ENSMUSG00000108074	ENSMUST00000205099	4930595O18Rik	TEC	-1	6	100922550	100923156	100923156	100922550	100923156	607
ENSMUSG00000082809	ENSMUST00000122404	Gm14150	processed_pseudogene	1	2	151458956	151460309	151458956	151458956	151460309	1354
ENSMUSG00000031700	ENSMUST00000034136	Gpt2	protein_coding	1	8	85492576	85527560	85492576	85492576	85527560	3639
ENSMUSG00000109280	ENSMUST00000208979	Gm35325	lncRNA	1	7	70207435	70209182	70207435	70207435	70209182	771
ENSMUSG00000108056	ENSMUST00000203303	Gm43941	processed_pseudogene	1	6	100960989	100962660	100960989	100960989	100962660	1073
ENSMUSG00000086659	ENSMUST00000155885	Gm14146	lncRNA	-1	2	151462045	151469613	151469613	151462045	151469613	508
ENSMUSG00000099387	ENSMUST00000188229	Gm29327	lncRNA	-1	7	70248973	70249776	70249776	70248973	70249776	388
ENSMUSG00000091962	ENSMUST00000233033	Vmn2r78	protein_coding	1	7	86915094	86955312	86915094	86915094	86927506	5346
ENSMUSG00000028778	ENSMUST00000120154	Hcrtr1	protein_coding	-1	4	130130217	130139359	130138551	130130217	130138551	2161
ENSMUSG00000109097	ENSMUST00000208511	Gm29683	lncRNA	-1	7	70178868	70337852	70337822	70178868	70337822	720
ENSMUSG00000085491	ENSMUST00000135700	4930527E20Rik	lncRNA	1	2	30803793	30807429	30803793	30803793	30807429	351
ENSMUSG00000061525	ENSMUST00000080132	4921509C19Rik	protein_coding	-1	2	151470542	151476153	151476153	151470542	151476153	2684
ENSMUSG00000014786	ENSMUST00000073149	Slc9a5	protein_coding	1	8	105348843	105369881	105348843	105348843	105368743	3499
ENSMUSG00000021987	ENSMUST00000022563	Mtmr6	protein_coding	1	14	60265228	60302370	60265228	60265228	60302370	3813
ENSMUSG00000103662	ENSMUST00000191912	Gm34294	TEC	-1	2	169624056	169628318	169628318	169624056	169628318	4263
ENSMUSG00000030895	ENSMUST00000033185	Hpx	protein_coding	-1	7	105591613	105600137	105600137	105591613	105600137	1499
ENSMUSG00000097491	ENSMUST00000180753	Gm2366	lncRNA	-1	8	45017216	45022385	45022385	45017216	45022385	3982
ENSMUSG00000069744	ENSMUST00000103147	Psmb3	protein_coding	1	11	97703399	97713500	97703399	97703399	97713500	766
ENSMUSG00000090362	ENSMUST00000233714	Vmn2r79	protein_coding	1	7	86996115	87044941	86996115	86996115	87008600	5417
ENSMUSG00000038188	ENSMUST00000042808	Scarf1	protein_coding	1	11	75513540	75526582	75513540	75513540	75526582	2887
ENSMUSG00000093598	ENSMUST00000177015	A730085K08Rik	lncRNA	-1	9	122380575	122398801	122398801	122380575	122398801	2013
ENSMUSG00000111651	ENSMUST00000214024	Gm47199	processed_pseudogene	-1	9	99259475	99260207	99260207	99259475	99260207	733
ENSMUSG00000097834	ENSMUST00000181770	Gm26911	lncRNA	1	6	101198569	101220141	101198569	101198569	101210269	1737
ENSMUSG00000032540	ENSMUST00000156520	Abhd5	protein_coding	1	9	122351608	122381524	122351608	122351608	122381524	3157
ENSMUSG00000003348	ENSMUST00000003438	Mob3a	protein_coding	-1	10	80685253	80701977	80701855	80685253	80701855	2682
ENSMUSG00000107806	ENSMUST00000205008	Gm19726	processed_pseudogene	-1	6	101146240	101146479	101146479	101146240	101146479	240
ENSMUSG00000013611	ENSMUST00000013755	Snx31	protein_coding	-1	15	36504062	36555573	36555573	36504062	36555573	2696
ENSMUSG00000000154	ENSMUST00000052348	Slc22a18	protein_coding	1	7	143473736	143499334	143473736	143473736	143499334	1525
ENSMUSG00000067201	ENSMUST00000087165	H2-M9	protein_coding	-1	17	36639285	36642666	36642666	36639285	36642666	1125
ENSMUSG00000107720	ENSMUST00000204058	Gm43946	TEC	-1	6	101347945	101348830	101348830	101347945	101348830	886
ENSMUSG00000108067	ENSMUST00000203709	Gm43953	TEC	-1	6	101325339	101328205	101328205	101325339	101328205	2867
ENSMUSG00000086216	ENSMUST00000128298	Gm13610	lncRNA	-1	2	32232782	32236382	32236382	32232782	32236382	951
ENSMUSG00000107954	ENSMUST00000204522	Gm43942	TEC	1	6	101144292	101147150	101144292	101144292	101147150	2859
ENSMUSG00000046913	ENSMUST00000207997	Olfr1451	protein_coding	1	19	12995014	13000417	12995014	12995014	13000417	1698
ENSMUSG00000030851	ENSMUST00000014545	Ldhc	protein_coding	1	7	46861203	46878142	46861203	46861203	46878142	1370
ENSMUSG00000107448	ENSMUST00000203019	Gm43947	TEC	-1	6	101344892	101345850	101345850	101344892	101345850	959
ENSMUSG00000035357	ENSMUST00000075994	Pdzrn3	protein_coding	-1	6	101149609	101377897	101377897	101149609	101377897	4104
ENSMUSG00000109148	ENSMUST00000208396	Olfr1452-ps1	polymorphic_pseudogene	1	19	13016225	13017149	13016225	13016225	13017149	925
ENSMUSG00000110303	ENSMUST00000210942	Gm45328	TEC	-1	7	139212275	139213191	139213191	139212275	139213191	917
ENSMUSG00000015981	ENSMUST00000016125	Stk32c	protein_coding	-1	7	139103638	139213307	139188517	139103638	139188517	2206
ENSMUSG00000050890	ENSMUST00000105877	Pdik1l	protein_coding	-1	4	134275002	134287895	134287239	134275002	134287239	4674
ENSMUSG00000062154	ENSMUST00000169575	Tex33	protein_coding	-1	15	78378400	78395912	78388769	78378400	78388769	942
ENSMUSG00000027455	ENSMUST00000089140	Nsfl1c	protein_coding	1	2	151494182	151511414	151494182	151494182	151511310	1486
ENSMUSG00000106841	ENSMUST00000201506	Gm42656	TEC	-1	5	120970043	120972347	120972347	120970043	120972347	2305
ENSMUSG00000029608	ENSMUST00000079204	Rph3a	protein_coding	-1	5	120940499	121010092	121009538	120940499	121009538	4150
ENSMUSG00000047907	ENSMUST00000109159	Tshz2	protein_coding	1	2	169633013	170071816	169633013	169633013	169913093	4314
ENSMUSG00000001016	ENSMUST00000196769	Ilf2	protein_coding	1	3	90476126	90488379	90476126	90476126	90487963	1702
ENSMUSG00000027335	ENSMUST00000103184	Adra1d	protein_coding	-1	2	131545850	131562283	131562283	131545850	131562283	1899
ENSMUSG00000061701	ENSMUST00000079548	Fbxw20	protein_coding	-1	9	109217432	109234754	109234754	109217432	109234754	1511
ENSMUSG00000087524	ENSMUST00000146049	Gm14285	lncRNA	1	2	131561614	131563179	131561614	131561614	131563179	380
ENSMUSG00000000248	ENSMUST00000000254	Clec2g	protein_coding	1	6	128934381	128984707	128934381	128934381	128984704	2463
ENSMUSG00000086831	ENSMUST00000138080	Gm14280	lncRNA	-1	2	131652897	131721838	131721838	131652897	131721838	1444
ENSMUSG00000103935	ENSMUST00000194651	AY702102	TEC	-1	2	169962015	169963187	169963187	169962015	169963187	1173
ENSMUSG00000107887	ENSMUST00000204767	Gm43950	lncRNA	1	6	101028022	101081205	101028022	101028022	101081205	996
ENSMUSG00000106691	ENSMUST00000202895	2700029L08Rik	TEC	-1	5	134519325	134520789	134520789	134519325	134520789	1465
ENSMUSG00000091680	ENSMUST00000225666	Klhdc7b	protein_coding	1	15	89384917	89388867	89384917	89384917	89388867	3951
ENSMUSG00000108076	ENSMUST00000203503	9530086O07Rik	TEC	-1	6	101285826	101288510	101288510	101285826	101288510	2685
ENSMUSG00000085957	ENSMUST00000149604	Syna	protein_coding	-1	5	134558146	134560171	134560171	134558146	134560171	2026
ENSMUSG00000107427	ENSMUST00000203474	Gm43948	lncRNA	1	6	101059171	101198013	101059171	101059171	101198013	2376
ENSMUSG00000109361	ENSMUST00000208425	Gm44946	lncRNA	-1	7	70345239	70345810	70345810	70345239	70345810	572
ENSMUSG00000034120	ENSMUST00000092404	Srsf2	protein_coding	-1	11	116849901	116853094	116853094	116849901	116853094	1899
ENSMUSG00000107090	ENSMUST00000202523	Gm42884	lncRNA	1	5	134552057	134558495	134552057	134552057	134558295	423
ENSMUSG00000109364	ENSMUST00000209050	Gm44948	lncRNA	-1	7	70347548	70347696	70347696	70347548	70347696	149
ENSMUSG00000078938	ENSMUST00000109314	Syce3	protein_coding	-1	15	89390174	89410503	89410263	89390174	89410263	448
ENSMUSG00000015980	ENSMUST00000016124	Lrrc27	protein_coding	1	7	139212988	139242979	139212988	139212988	139242979	2113
ENSMUSG00000109334	ENSMUST00000208879	Gm44925	TEC	1	7	87118867	87120976	87118867	87118867	87120976	2110
ENSMUSG00000092485	ENSMUST00000174221	Rpl9-ps5	processed_pseudogene	1	17	36657056	36657626	36657056	36657056	36657626	571
ENSMUSG00000040612	ENSMUST00000111416	Ildr2	protein_coding	1	1	166254139	166316823	166254139	166254139	166316823	8251
ENSMUSG00000033122	ENSMUST00000222783	Hsd17b3	protein_coding	-1	13	64058266	64089230	64089230	64058266	64089230	1184
ENSMUSG00000063146	ENSMUST00000036999	Clip2	protein_coding	-1	5	134489383	134552434	134552434	134489383	134552434	4893
ENSMUSG00000108816	ENSMUST00000208077	Gm6230	processed_pseudogene	-1	7	87242106	87242885	87242885	87242106	87242885	780
ENSMUSG00000114775	ENSMUST00000225669	Gm33172	lncRNA	1	13	110683912	110686925	110683912	110683912	110686925	1364
ENSMUSG00000037334	ENSMUST00000041662	H2-M1	protein_coding	-1	17	36670008	36672219	36672219	36670008	36672219	1057
ENSMUSG00000114587	ENSMUST00000225026	Gm48533	processed_pseudogene	-1	13	110842905	110843121	110843121	110842905	110843121	217
ENSMUSG00000114275	ENSMUST00000223612	Gm48534	processed_pseudogene	-1	13	110844574	110844936	110844936	110844574	110844936	363
ENSMUSG00000027323	ENSMUST00000140939	Rad51	protein_coding	1	2	119112793	119147445	119112793	119112793	119123846	779
ENSMUSG00000107028	ENSMUST00000202103	Gm5043	processed_pseudogene	1	15	8914484	8915303	8914484	8914484	8915303	820
ENSMUSG00000023330	ENSMUST00000110437	Dtwd1	protein_coding	1	2	126152141	126165279	126154541	126154541	126165279	1276
ENSMUSG00000114320	ENSMUST00000224712	Gm30839	processed_pseudogene	-1	13	110860413	110860671	110860671	110860413	110860671	259
ENSMUSG00000100791	ENSMUST00000187127	Gm28199	lncRNA	-1	1	90974459	90975260	90975260	90974459	90975260	619
ENSMUSG00000098190	ENSMUST00000182150	Gm5210	processed_pseudogene	-1	15	8917798	8929171	8929171	8917798	8929171	1010
ENSMUSG00000018547	ENSMUST00000018691	Pip4k2b	protein_coding	-1	11	97715157	97744704	97744704	97715157	97744704	5053
ENSMUSG00000092298	ENSMUST00000172657	Gm8877	unprocessed_pseudogene	-1	17	36701629	36703209	36703209	36701629	36703209	655
ENSMUSG00000090266	ENSMUST00000106370	Mettl23	protein_coding	1	11	116843278	116854263	116843278	116843278	116849740	1276
ENSMUSG00000079223	ENSMUST00000127246	Gm8778	processed_pseudogene	-1	6	128976866	128977972	128977972	128976866	128977972	1107
ENSMUSG00000085786	ENSMUST00000141700	Gm15987	lncRNA	-1	6	128951204	128975029	128975029	128951204	128975029	2231
ENSMUSG00000117974	ENSMUST00000238030	AC132481.2	transcribed_processed_pseudogene	1	17	30177475	30178919	30177475	30177475	30178790	1316
ENSMUSG00000116445	ENSMUST00000229479	Gm49481	lncRNA	1	15	78396001	78397184	78396001	78396001	78397184	1184
ENSMUSG00000037979	ENSMUST00000036206	Ccdc92	protein_coding	-1	5	124834418	124862424	124862424	124834418	124862424	2473
ENSMUSG00000002524	ENSMUST00000100527	Puf60	protein_coding	-1	15	76070182	76080924	76080913	76070182	76080913	1881
ENSMUSG00000044477	ENSMUST00000226208	Zfand3	protein_coding	1	17	30004733	30210828	30004733	30004733	30210022	3039
ENSMUSG00000001018	ENSMUST00000107352	Snapin	protein_coding	-1	3	90488026	90491033	90490428	90488026	90490428	1843
ENSMUSG00000031701	ENSMUST00000034138	Dnaja2	protein_coding	-1	8	85537633	85555344	85555344	85537633	85555344	2919
ENSMUSG00000044986	ENSMUST00000058659	Tst	protein_coding	-1	15	78399556	78405907	78405907	78399556	78405907	1144
ENSMUSG00000106507	ENSMUST00000197865	Gm43056	lncRNA	-1	5	86683850	86686640	86686640	86683850	86686640	2791
ENSMUSG00000032181	ENSMUST00000034699	Scg3	protein_coding	-1	9	75643189	75684056	75684056	75643189	75684056	2384
ENSMUSG00000085145	ENSMUST00000137598	Gm11614	lncRNA	1	11	97723651	97725711	97723651	97723651	97725711	736
ENSMUSG00000083502	ENSMUST00000119451	Gm14861	processed_pseudogene	1	X	103486934	103487388	103486934	103486934	103487388	455
ENSMUSG00000031379	ENSMUST00000145412	Pir	protein_coding	1	X	164269371	164373011	164269371	164269371	164369112	898
ENSMUSG00000010760	ENSMUST00000010904	Phlda2	protein_coding	-1	7	143501545	143503150	143502541	143501545	143502541	757
ENSMUSG00000082746	ENSMUST00000121980	Rps12-ps1	processed_pseudogene	1	X	103489517	103489917	103489517	103489517	103489917	401
ENSMUSG00000052056	ENSMUST00000109155	Zfp217	protein_coding	-1	2	170108643	170148103	170142678	170108646	170142678	5670
ENSMUSG00000071711	ENSMUST00000229791	Mpst	protein_coding	1	15	78406416	78414013	78406416	78406416	78410235	522
ENSMUSG00000092377	ENSMUST00000174804	Gm20549	unprocessed_pseudogene	1	17	36703775	36704203	36703775	36703775	36704203	429
ENSMUSG00000084033	ENSMUST00000119008	Gm7645	processed_pseudogene	1	2	181292148	181292935	181292148	181292148	181292935	788
ENSMUSG00000056962	ENSMUST00000141735	Jmjd6	protein_coding	-1	11	116837432	116843449	116843281	116837432	116843281	2072
ENSMUSG00000102385	ENSMUST00000192790	Gm38144	TEC	1	15	96700173	96700637	96700173	96700173	96700637	465
ENSMUSG00000110341	ENSMUST00000210575	Gm45424	TEC	1	8	85599832	85603131	85599832	85599832	85603131	3300
ENSMUSG00000092172	ENSMUST00000174340	Gm20523	unprocessed_pseudogene	-1	17	36705724	36706847	36706847	36705724	36706847	1124
ENSMUSG00000095638	ENSMUST00000177677	Gm8888	processed_pseudogene	-1	15	96766766	96767078	96767078	96766766	96767078	313
ENSMUSG00000109731	ENSMUST00000211727	Gm45425	lncRNA	1	8	85605462	85610761	85605462	85605462	85610761	618
ENSMUSG00000116202	ENSMUST00000229718	Rpl10a-ps3	processed_pseudogene	-1	15	96922760	96923405	96923405	96922760	96923405	646
ENSMUSG00000092343	ENSMUST00000173464	Gm20525	unprocessed_pseudogene	1	17	36723234	36723281	36723234	36723234	36723281	48
ENSMUSG00000092435	ENSMUST00000173416	Gm20526	unprocessed_pseudogene	1	17	36723948	36724275	36723948	36723948	36724275	158
ENSMUSG00000027581	ENSMUST00000103045	Stmn3	protein_coding	-1	2	181306459	181314500	181314500	181306459	181314500	1136
ENSMUSG00000116760	ENSMUST00000231840	Gm1604a	lncRNA	-1	17	7982522	8101241	8101241	7982522	8101241	571
ENSMUSG00000115854	ENSMUST00000229780	Gm36644	lncRNA	-1	15	78420496	78424193	78424193	78420496	78424193	343
ENSMUSG00000117947	ENSMUST00000237534	AC132481.1	TEC	1	17	30165506	30166385	30165506	30165506	30166385	880
ENSMUSG00000059119	ENSMUST00000072727	Nap1l4	protein_coding	-1	7	143513579	143549106	143549092	143513579	143549092	2285
ENSMUSG00000084013	ENSMUST00000118388	Gm14270	processed_pseudogene	1	2	170285035	170285880	170285035	170285035	170285880	846
ENSMUSG00000095687	ENSMUST00000231927	Rnaset2a	protein_coding	-1	17	8115445	8148097	8147785	8115445	8147785	2456
ENSMUSG00000029047	ENSMUST00000103180	Pex10	protein_coding	1	4	155067016	155072433	155067016	155067016	155072433	1688
ENSMUSG00000018541	ENSMUST00000124356	Cwc25	protein_coding	-1	11	97745481	97766556	97751170	97745481	97751170	2450
ENSMUSG00000070730	ENSMUST00000094695	Rmdn3	protein_coding	-1	2	119137001	119157034	119157034	119137001	119157034	2249
ENSMUSG00000020402	ENSMUST00000102758	Vdac1	protein_coding	1	11	52360860	52389397	52360860	52360860	52389397	2022
ENSMUSG00000102176	ENSMUST00000194973	Gm37871	TEC	1	9	75666652	75667339	75666652	75666652	75667339	688
ENSMUSG00000114472	ENSMUST00000224654	Gm38397	lncRNA	1	13	110903499	110908280	110903499	110903499	110908280	2283
ENSMUSG00000030562	ENSMUST00000124057	Nox4	protein_coding	1	7	87246096	87398710	87246096	87246096	87304866	592
ENSMUSG00000114307	ENSMUST00000225424	4930526H09Rik	lncRNA	-1	13	110882852	110903846	110903846	110882852	110903846	737
ENSMUSG00000094755	ENSMUST00000087773	Olfr1453	protein_coding	-1	19	13027404	13028327	13028327	13027404	13028327	924
ENSMUSG00000054942	ENSMUST00000073089	Miga1	protein_coding	-1	3	152273849	152340407	152340407	152273849	152340407	4965
ENSMUSG00000043857	ENSMUST00000103027	Mgat5b	protein_coding	1	11	116918863	116986948	116918863	116918863	116986948	4258
ENSMUSG00000103646	ENSMUST00000195379	Gm37706	TEC	-1	1	177168098	177170862	177170862	177168098	177170862	2765
ENSMUSG00000116988	ENSMUST00000232307	Gm49673	protein_coding	-1	17	8082695	8147788	8147788	8082695	8147788	2610
ENSMUSG00000006920	ENSMUST00000107284	Ezh1	protein_coding	-1	11	101191115	101226463	101226463	101191115	101226463	4207
ENSMUSG00000026504	ENSMUST00000150429	Sdccag8	protein_coding	1	1	176814660	177020437	176814660	176814660	176845497	1398
ENSMUSG00000094986	ENSMUST00000217568	Olfr1454	protein_coding	1	19	13060610	13067157	13060679	13060679	13067157	4215
ENSMUSG00000104937	ENSMUST00000196789	Gm43057	lncRNA	-1	5	86767141	86783033	86783033	86767141	86783033	429
ENSMUSG00000105704	ENSMUST00000198859	Gm43055	lncRNA	1	5	86728906	86817106	86728906	86728906	86817106	879
ENSMUSG00000046324	ENSMUST00000159692	Ermp1	protein_coding	-1	19	29608214	29648415	29648415	29608214	29648415	7058
ENSMUSG00000096986	ENSMUST00000181405	4930509E16Rik	lncRNA	-1	9	72518250	72531858	72531858	72518250	72531858	1191
ENSMUSG00000084168	ENSMUST00000120130	Atp5l2-ps	processed_pseudogene	1	11	97768060	97768371	97768060	97768060	97768371	312
ENSMUSG00000054537	ENSMUST00000161306	Tmprss11e	protein_coding	-1	5	86705186	86745815	86745815	86705186	86745815	3416
ENSMUSG00000022895	ENSMUST00000023612	Ets2	protein_coding	1	16	95702075	95721051	95702075	95702075	95721051	3890
ENSMUSG00000108798	ENSMUST00000206656	Gm9521	processed_pseudogene	1	7	18229777	18231292	18229777	18229777	18231292	1516
ENSMUSG00000109126	ENSMUST00000208608	Olfr1455-ps1	unprocessed_pseudogene	1	19	13068907	13069677	13068907	13068907	13069677	771
ENSMUSG00000067482	ENSMUST00000087769	Olfr1456-ps1	unprocessed_pseudogene	-1	19	13078818	13079335	13079335	13078818	13079335	518
ENSMUSG00000091393	ENSMUST00000168347	5330438I03Rik	lncRNA	-1	1	166306741	166309585	166309585	166306741	166309585	2845
ENSMUSG00000115022	ENSMUST00000167175	Gm49387	protein_coding	-1	14	31552905	31640878	31640878	31552905	31640878	1739
ENSMUSG00000035851	ENSMUST00000119339	Ythdc1	protein_coding	1	5	86804221	86836659	86804221	86804221	86836654	3222
ENSMUSG00000054005	ENSMUST00000066780	Mill1	protein_coding	1	7	18245347	18266092	18245347	18245347	18266092	2489
ENSMUSG00000028862	ENSMUST00000030677	Map3k6	protein_coding	1	4	133240818	133252929	133240818	133240818	133252929	4334
ENSMUSG00000021900	ENSMUST00000128014	Btd	protein_coding	1	14	31641028	31668579	31641028	31641028	31667171	689
ENSMUSG00000034361	ENSMUST00000048653	Cpne2	protein_coding	1	8	94532990	94570531	94532990	94532990	94570531	2342
ENSMUSG00000061637	ENSMUST00000214561	Olfr1457	protein_coding	-1	19	13093379	13097891	13097571	13093379	13097571	1829
ENSMUSG00000109829	ENSMUST00000210265	Gm45605	lncRNA	1	11	61408018	61412286	61408018	61408018	61412286	4269
ENSMUSG00000080817	ENSMUST00000120280	Gm13751	processed_pseudogene	-1	1	63844827	63845578	63845578	63844827	63845578	752
ENSMUSG00000021884	ENSMUST00000156431	Hacl1	protein_coding	-1	14	31598730	31641286	31640944	31598730	31640944	2906
ENSMUSG00000082032	ENSMUST00000121719	Gm12271	processed_pseudogene	-1	11	61416402	61416815	61416815	61416402	61416815	414
ENSMUSG00000087455	ENSMUST00000137162	5330411J11Rik	lncRNA	-1	2	59382502	59387471	59386682	59382502	59386682	1635
ENSMUSG00000022617	ENSMUST00000112664	Chkb	protein_coding	-1	15	89426360	89429908	89427161	89426360	89427161	469
ENSMUSG00000086902	ENSMUST00000150628	Gm11728	lncRNA	-1	11	117035078	117040193	117040193	117035078	117040193	660
ENSMUSG00000053716	ENSMUST00000172306	Dusp7	protein_coding	1	9	106368632	106375724	106368632	106368632	106375724	3213
ENSMUSG00000108374	ENSMUST00000206790	Gm33626	unprocessed_pseudogene	-1	7	18318919	18327196	18327196	18318919	18327196	828
ENSMUSG00000113558	ENSMUST00000222611	Gm47841	protein_coding	-1	15	101046342	101047397	101047397	101046342	101047397	1056
ENSMUSG00000042207	ENSMUST00000047714	Kdm5b	protein_coding	1	1	134560171	134635285	134560171	134560171	134635285	8714
ENSMUSG00000083276	ENSMUST00000121286	Gm13551	processed_pseudogene	1	2	59396488	59396917	59396488	59396488	59396917	430
ENSMUSG00000080982	ENSMUST00000118339	Gm13549	processed_pseudogene	-1	2	59398986	59399781	59399781	59398986	59399781	796
ENSMUSG00000038178	ENSMUST00000042561	Slc43a2	protein_coding	1	11	75531694	75577575	75531698	75531698	75577575	6891
ENSMUSG00000095440	ENSMUST00000213610	Fignl2	protein_coding	-1	15	101050194	101078567	101078567	101050194	101078567	4462
ENSMUSG00000085104	ENSMUST00000139704	Gm11731	lncRNA	1	11	117058425	117060268	117058425	117058425	117060268	670
ENSMUSG00000062844	ENSMUST00000215160	Olfr1458	protein_coding	-1	19	13101593	13106775	13106775	13101593	13106775	1914
ENSMUSG00000082373	ENSMUST00000120486	Gm13754	unitary_pseudogene	1	1	63917848	63935932	63917848	63917848	63935932	998
ENSMUSG00000022034	ENSMUST00000022613	Esco2	protein_coding	-1	14	65819038	65833994	65833994	65819038	65833994	2913
ENSMUSG00000086859	ENSMUST00000232695	Snhg20	lncRNA	1	11	117076008	117078955	117076008	117076008	117078955	636
ENSMUSG00000003505	ENSMUST00000182983	Psg18	protein_coding	-1	7	18345422	18355009	18349422	18345422	18349422	831
ENSMUSG00000044689	ENSMUST00000133244	Gm13749	lncRNA	1	1	63964727	63968999	63964727	63964727	63968999	1432
ENSMUSG00000094122	ENSMUST00000086596	Rpl31-ps9	processed_pseudogene	-1	1	129801387	129801764	129801764	129801387	129801764	378
ENSMUSG00000042581	ENSMUST00000148051	Thsd7b	protein_coding	1	1	129273302	130219278	129273302	129273302	129431058	561
ENSMUSG00000021986	ENSMUST00000225247	Amer2	protein_coding	1	14	60373259	60388197	60373259	60373259	60380655	2662
ENSMUSG00000066158	ENSMUST00000139751	AY512931	lncRNA	-1	8	45060702	45065418	45065418	45060702	45065418	2395
ENSMUSG00000087057	ENSMUST00000130437	Gm11730	lncRNA	-1	11	117094948	117097067	117097067	117094948	117097067	427
ENSMUSG00000037465	ENSMUST00000227920	Klf10	protein_coding	-1	15	38291463	38300706	38300706	38291463	38300706	2144
ENSMUSG00000092521	ENSMUST00000174444	Gm4271	unprocessed_pseudogene	1	17	36732642	36734751	36732642	36732642	36734751	973
ENSMUSG00000114747	ENSMUST00000223653	Gm48547	processed_pseudogene	-1	13	111017523	111018821	111018821	111017523	111018821	1006
ENSMUSG00000103163	ENSMUST00000194121	Gm38146	TEC	-1	1	177134161	177135453	177135453	177134161	177135453	1293
ENSMUSG00000054764	ENSMUST00000067984	Mtnr1a	protein_coding	1	8	45069137	45088506	45069137	45069137	45088506	1576
ENSMUSG00000114824	ENSMUST00000225326	3110015C05Rik	lncRNA	-1	13	111211467	111229431	111229431	111211467	111229431	940
ENSMUSG00000019699	ENSMUST00000019843	Akt3	protein_coding	-1	1	177020073	177258203	177248805	177020073	177248805	1511
ENSMUSG00000116256	ENSMUST00000230277	Gm32405	lncRNA	-1	15	73994069	74000913	74000913	73994069	74000913	2044
ENSMUSG00000057503	ENSMUST00000213493	Olfr1459	protein_coding	-1	19	13138021	13149549	13149532	13138021	13149532	8854
ENSMUSG00000075609	ENSMUST00000100555	Gm7935	processed_pseudogene	-1	15	74080234	74081511	74081511	74080234	74081511	1278
ENSMUSG00000047034	ENSMUST00000070875	Ankrd33	protein_coding	1	15	101115755	101120040	101115755	101115755	101120040	1460
ENSMUSG00000036902	ENSMUST00000209259	Neto2	protein_coding	-1	8	85636588	85700924	85691009	85637089	85691009	5323
ENSMUSG00000049588	ENSMUST00000055040	Ccdc69	protein_coding	-1	11	55049731	55078131	55078107	55049731	55078107	1402
ENSMUSG00000029048	ENSMUST00000149796	Rer1	protein_coding	-1	4	155074110	155086382	155086371	155074110	155086371	1803
ENSMUSG00000103768	ENSMUST00000191634	Gm37856	TEC	-1	1	165845087	165846085	165846085	165845087	165846085	999
ENSMUSG00000022105	ENSMUST00000163932	Rb1	protein_coding	-1	14	73183673	73325822	73287707	73183673	73287707	411
ENSMUSG00000026989	ENSMUST00000028369	Dapl1	protein_coding	1	2	59484653	59505020	59484653	59484653	59505020	573
ENSMUSG00000005763	ENSMUST00000161971	Cd247	protein_coding	1	1	165788681	165877277	165788681	165788681	165871153	2713
ENSMUSG00000116461	ENSMUST00000052315	Gm44502	protein_coding	-1	15	89416405	89429696	89429696	89416405	89429696	4296
ENSMUSG00000109235	ENSMUST00000208154	Gm5997	processed_pseudogene	-1	7	18375547	18377523	18377523	18375547	18377523	1864
ENSMUSG00000109415	ENSMUST00000208975	Olfr1460-ps1	unprocessed_pseudogene	1	19	13158200	13159316	13158200	13158200	13159316	899
ENSMUSG00000109209	ENSMUST00000208748	Gm45104	TEC	-1	7	18396516	18400865	18400865	18396516	18400865	4350
ENSMUSG00000078937	ENSMUST00000109313	Cpt1b	protein_coding	-1	15	89416405	89425863	89425863	89416405	89425863	2895
ENSMUSG00000082561	ENSMUST00000121587	Gm15580	processed_pseudogene	1	7	143596439	143596994	143596439	143596439	143596994	556
ENSMUSG00000081157	ENSMUST00000118837	Gm13552	processed_pseudogene	-1	2	59564268	59564684	59564684	59564268	59564684	417
ENSMUSG00000060260	ENSMUST00000093993	Pwwp2b	protein_coding	1	7	139248482	139269903	139248482	139248482	139267975	3057
ENSMUSG00000010755	ENSMUST00000010899	Cars	protein_coding	-1	7	143557230	143600090	143600090	143557230	143600090	3222
ENSMUSG00000034854	ENSMUST00000044844	Mfsd12	protein_coding	1	10	81357491	81366225	81357491	81357491	81366225	3971
ENSMUSG00000110260	ENSMUST00000209448	Gm30504	lncRNA	1	8	45110481	45196541	45110481	45110481	45125631	656
ENSMUSG00000086836	ENSMUST00000149820	Gm13748	lncRNA	1	1	64078654	64090782	64078654	64078654	64090782	378
ENSMUSG00000110231	ENSMUST00000209210	Gm6329	lncRNA	-1	8	45160494	45165219	45165219	45160494	45165219	936
ENSMUSG00000092385	ENSMUST00000173717	Gm20401	unprocessed_pseudogene	-1	17	36752513	36753979	36753979	36752513	36753979	212
ENSMUSG00000082585	ENSMUST00000120421	Gm15387	processed_pseudogene	-1	15	74093686	74094333	74094333	74093686	74094333	648
ENSMUSG00000025959	ENSMUST00000114086	Klf7	protein_coding	-1	1	64029447	64122282	64121491	64029447	64121491	7662
ENSMUSG00000092460	ENSMUST00000173552	Gm8878	processed_pseudogene	-1	17	36759857	36762423	36762423	36759857	36762423	1725
ENSMUSG00000037246	ENSMUST00000041531	H2-M10.5	protein_coding	1	17	36772910	36776234	36772910	36772910	36776234	1383
ENSMUSG00000103637	ENSMUST00000192743	Gm38330	TEC	1	1	129372304	129373262	129372304	129372304	129373262	959
ENSMUSG00000110115	ENSMUST00000209810	Gm32486	lncRNA	-1	7	139292817	139296865	139296865	139292817	139296865	3816
ENSMUSG00000102800	ENSMUST00000194169	Gm37479	TEC	1	1	129833148	129836988	129833148	129833148	129836988	3841
ENSMUSG00000020235	ENSMUST00000140901	Fzr1	protein_coding	-1	10	81366222	81378516	81378516	81366222	81378516	3057
ENSMUSG00000104130	ENSMUST00000193840	Gm36951	TEC	1	1	129710543	129713229	129710543	129710543	129713229	2687
ENSMUSG00000089648	ENSMUST00000161109	Gm15790	processed_pseudogene	-1	1	129796608	129797858	129797858	129796608	129797858	1251
ENSMUSG00000100623	ENSMUST00000190086	Gm29428	processed_pseudogene	1	1	130195980	130196388	130195980	130195980	130196388	409
ENSMUSG00000102427	ENSMUST00000193819	Gm37463	TEC	-1	1	177229891	177230686	177230686	177229891	177230686	796
ENSMUSG00000108705	ENSMUST00000205454	Gm18905	processed_pseudogene	-1	7	44267789	44268716	44268716	44267789	44268716	928
ENSMUSG00000102133	ENSMUST00000193760	Gm37106	TEC	-1	1	177045242	177046773	177046773	177045242	177046773	1532
ENSMUSG00000103803	ENSMUST00000193851	Gm37064	TEC	1	1	129860815	129863045	129860815	129860815	129863045	2231
ENSMUSG00000103281	ENSMUST00000191619	Gm37278	TEC	1	1	129943162	129946033	129943162	129943162	129946033	2872
ENSMUSG00000109715	ENSMUST00000209836	Gm45606	lncRNA	-1	11	75530277	75533071	75533071	75530277	75533071	2795
ENSMUSG00000079242	ENSMUST00000168646	C730034F03Rik	lncRNA	1	15	89429589	89430868	89429589	89429589	89430868	1280
ENSMUSG00000103367	ENSMUST00000194617	Gm38158	processed_pseudogene	1	1	176835724	176836062	176835724	176835724	176836062	339
ENSMUSG00000020823	ENSMUST00000127090	Sec14l1	protein_coding	1	11	117115168	117159268	117115168	117115168	117152185	3137
ENSMUSG00000103742	ENSMUST00000195110	Gm38240	TEC	1	1	129283107	129285593	129283107	129283107	129285593	2487
ENSMUSG00000102211	ENSMUST00000195566	Gm37490	TEC	1	1	176889507	176890230	176889507	176889507	176890230	724
ENSMUSG00000040272	ENSMUST00000111246	Accs	protein_coding	-1	2	93833467	93849943	93849941	93833467	93849941	3950
ENSMUSG00000022464	ENSMUST00000231039	Slc38a4	protein_coding	-1	15	96994820	97055956	97019951	96994820	97019951	3923
ENSMUSG00000102475	ENSMUST00000192665	Gm37246	processed_pseudogene	1	1	176881571	176882405	176881571	176881571	176882405	835
ENSMUSG00000105434	ENSMUST00000197944	Gm43359	TEC	-1	5	122482800	122484999	122484999	122482800	122484999	2200
ENSMUSG00000033446	ENSMUST00000044405	Lpar6	protein_coding	1	14	73237895	73243294	73237895	73237895	73243294	5400
ENSMUSG00000029466	ENSMUST00000122010	Anapc7	protein_coding	1	5	122421693	122444912	122421693	122421693	122444912	2950
ENSMUSG00000102749	ENSMUST00000194506	Gm37598	TEC	-1	1	177074484	177075784	177075784	177074484	177075784	1301
ENSMUSG00000083469	ENSMUST00000121700	Gm14281	processed_pseudogene	1	2	131846395	131847688	131846395	131846395	131847688	1294
ENSMUSG00000020218	ENSMUST00000020439	Wif1	protein_coding	1	10	121033960	121100650	121033960	121033960	121100650	2294
ENSMUSG00000018543	ENSMUST00000107576	1700001P01Rik	protein_coding	-1	11	97771481	97775918	97775918	97771481	97775918	624
ENSMUSG00000103251	ENSMUST00000191687	Gm37519	TEC	1	1	176974236	176976445	176974236	176974236	176976445	2210
ENSMUSG00000086822	ENSMUST00000143453	5330413P13Rik	lncRNA	-1	2	131820006	131847683	131847655	131820006	131847655	3630
ENSMUSG00000090706	ENSMUST00000168470	Gm17233	lncRNA	-1	14	73173820	73187321	73187321	73173820	73187321	698
ENSMUSG00000103584	ENSMUST00000193938	Gm38053	unprocessed_pseudogene	-1	1	176854400	176854559	176854559	176854400	176854559	160
ENSMUSG00000104391	ENSMUST00000192402	Gm37960	TEC	-1	1	177035040	177036936	177036936	177035040	177036936	1897
ENSMUSG00000009073	ENSMUST00000109910	Nf2	protein_coding	-1	11	4765845	4849536	4849536	4765845	4849536	4720
ENSMUSG00000087082	ENSMUST00000150600	Gm15423	lncRNA	-1	1	176927999	176932711	176932711	176927999	176932711	1430
ENSMUSG00000101724	ENSMUST00000186428	Gm29453	lncRNA	-1	1	51847840	51849118	51849118	51847840	51849118	1279
ENSMUSG00000100313	ENSMUST00000186817	Gm28323	lncRNA	-1	1	51877110	51879608	51879608	51877110	51879608	2499
ENSMUSG00000101905	ENSMUST00000186765	4930439D14Rik	lncRNA	1	1	156939838	156940196	156939838	156939838	156940196	359
ENSMUSG00000081422	ENSMUST00000119484	Gm14282	transcribed_processed_pseudogene	-1	2	131845356	131845595	131845595	131845356	131845595	240
ENSMUSG00000090080	ENSMUST00000162454	Gm15872	lncRNA	1	1	193187274	193192379	193187274	193187274	193192379	1108
ENSMUSG00000022106	ENSMUST00000163339	Rcbtb2	protein_coding	1	14	73123037	73207843	73123037	73123037	73161986	528
ENSMUSG00000026638	ENSMUST00000076521	Irf6	protein_coding	1	1	193153111	193172023	193153111	193153111	193172023	4113
ENSMUSG00000103325	ENSMUST00000193527	Gm10531	TEC	1	1	157043547	157045849	157043547	157043547	157045849	2303
ENSMUSG00000071415	ENSMUST00000103146	Rpl23	protein_coding	-1	11	97777527	97782437	97782437	97777527	97782437	1059
ENSMUSG00000057606	ENSMUST00000112027	Colq	protein_coding	-1	14	31523082	31591343	31577383	31523082	31577383	2837
ENSMUSG00000101768	ENSMUST00000190681	Gm28694	lncRNA	-1	1	156972760	157054034	157054034	156972760	157054034	722
ENSMUSG00000089851	ENSMUST00000161985	Gm16579	lncRNA	1	5	86728899	86759736	86728899	86728899	86759736	2566
ENSMUSG00000018417	ENSMUST00000046390	Myo1b	protein_coding	-1	1	51749765	51916071	51916071	51749765	51916071	5052
ENSMUSG00000037482	ENSMUST00000040941	Erv3	protein_coding	-1	2	131853678	131859747	131859747	131853678	131859747	3378
ENSMUSG00000081229	ENSMUST00000119759	Lamr1-ps1	processed_pseudogene	1	2	131904086	131904959	131904086	131904086	131904959	874
ENSMUSG00000051648	ENSMUST00000167294	Kctd19	protein_coding	-1	8	105382807	105413502	105413502	105382807	105413502	2979
ENSMUSG00000057054	ENSMUST00000108542	Inca1	protein_coding	-1	11	70688361	70700155	70700155	70688361	70700155	1080
ENSMUSG00000105970	ENSMUST00000197656	Gm43360	TEC	-1	5	122492022	122494908	122494908	122492022	122494908	2887
ENSMUSG00000037318	ENSMUST00000192020	Traf3ip3	protein_coding	-1	1	193175453	193201703	193201334	193175453	193201334	1854
ENSMUSG00000029467	ENSMUST00000179939	Atp2a2	protein_coding	-1	5	122453513	122502225	122502174	122453513	122502174	5674
ENSMUSG00000081248	ENSMUST00000120422	Gm13787	processed_pseudogene	-1	2	91344022	91344189	91344189	91344022	91344189	168
ENSMUSG00000048758	ENSMUST00000150576	Rpl29	protein_coding	1	9	106429454	106431568	106429454	106429454	106431568	733
ENSMUSG00000040591	ENSMUST00000064652	1110051M20Rik	protein_coding	-1	2	91275068	91444704	91444622	91275068	91444622	2896
ENSMUSG00000079037	ENSMUST00000091288	Prnp	protein_coding	1	2	131909928	131938429	131909928	131909928	131938429	2184
ENSMUSG00000022562	ENSMUST00000171340	Oplah	protein_coding	-1	15	76296601	76328015	76307101	76296601	76307101	4081
ENSMUSG00000027338	ENSMUST00000110170	Prnd	protein_coding	1	2	131950861	131956130	131950861	131950861	131956130	1969
ENSMUSG00000030795	ENSMUST00000106251	Fus	protein_coding	1	7	127967457	127985701	127967457	127967457	127985701	5536
ENSMUSG00000089829	ENSMUST00000159138	Gm16565	lncRNA	1	1	165781075	165789367	165781075	165781075	165789367	2181
ENSMUSG00000099008	ENSMUST00000184037	Gm17976	processed_pseudogene	1	1	165941618	165943526	165941618	165941618	165943526	1909
ENSMUSG00000041309	ENSMUST00000097974	Nkx6-2	protein_coding	-1	7	139579376	139582797	139582797	139579376	139582797	1907
ENSMUSG00000102363	ENSMUST00000192693	Gm32999	TEC	-1	1	165844047	165844608	165844608	165844047	165844608	562
ENSMUSG00000020234	ENSMUST00000131736	4930404N11Rik	protein_coding	-1	10	81363067	81365816	81364854	81363067	81364854	1335
ENSMUSG00000097571	ENSMUST00000234690	Jpx	lncRNA	1	X	103493556	103565696	103493556	103493556	103510017	1115
ENSMUSG00000073998	ENSMUST00000220185	Olfr520	protein_coding	1	7	99730273	99736399	99730273	99730273	99736399	1330
ENSMUSG00000025477	ENSMUST00000106098	Inpp5a	protein_coding	1	7	139389109	139579652	139389109	139389109	139579652	2826
ENSMUSG00000109275	ENSMUST00000207139	Gm19182	processed_pseudogene	-1	7	99740210	99740786	99740786	99740210	99740786	577
ENSMUSG00000098754	ENSMUST00000124100	Prn	protein_coding	1	2	131909957	131956130	131909957	131909957	131956130	2132
ENSMUSG00000073997	ENSMUST00000220001	Olfr521	protein_coding	1	7	99763507	99769321	99763507	99763507	99769321	2254
ENSMUSG00000114948	ENSMUST00000225258	Gm6066	processed_pseudogene	1	14	60441979	60442453	60441979	60441979	60442453	475
ENSMUSG00000032218	ENSMUST00000034742	Ccnb2	protein_coding	-1	9	70407692	70421547	70421547	70407692	70421547	1531
ENSMUSG00000103697	ENSMUST00000193066	Gm38020	TEC	-1	X	103576426	103581101	103581101	103576426	103581101	4676
ENSMUSG00000021492	ENSMUST00000021948	F12	protein_coding	-1	13	55417958	55426793	55426793	55417958	55426793	1960
ENSMUSG00000014782	ENSMUST00000160650	Plekhg4	protein_coding	1	8	105373274	105382862	105373274	105373274	105375560	343
ENSMUSG00000082812	ENSMUST00000120277	Gm14860	processed_pseudogene	1	X	103514922	103515350	103514922	103514922	103515350	429
[truncated: 54,396 more rows]

## Sheet: Table S3
Supplementary Table 3
List of cell cycle genes (Whitfield et al, 2002, non-filtered)
GeneID
AA452872
AA455102
AA490946
AA548037
AA598795
AA600222
AA699928
AA705332
AA775033
AA928536
ABCA7
ABCC1
ABCC2
ABCC5
ACYP1
ADAMTS1
ADCY6
ADH4
AFAP
AI204264
AI336973
AMD1
ANKT
ANLN
AOC2
AOC3
AP3D1
AP3M2
AP4B1
APACD
APEXL2
ARHGAP8
ARHGDIB
ARL4
ARL6IP
ASIP
B4GALT1
BAG3
BAIAP2
BARD1
BBS2
BIRC2
BIRC5
BITE
BK1048E9.5
BMI1
BMP2
BRCA1
BRD7
BTEB1
BUB1
BUB1B
BUB3
C11orf23
C11orf5
C1orf2
C20orf1
C4B
C6
C8orf1
CAPN7
CAPS
CASP3
CASP8AP2
CBX3
CCNA2
CCNB1
CCNB2
CCND1
CCNE1
CCNE2
CCNF
CCRK
CD24
CD97
CDC16
CDC20
CDC25A
CDC25B
CDC25C
CDC27
CDC42
CDC45L
CDC6
CDC7L1
CDH24
CDK7
CDKN1B
CDKN2C
CDKN2D
CDKN3
CDR2
CENPA
CENPE
CENPF
CEP4
CFLAR
CHAF1A
CHAF1B
CHML
CIA
CIT
CKAP2
CKS1
CKS2
CLASPIN
CNAP1
CNN2
COL7A1
COPEB
CRK
CRYBA1
CSH2
CTCF
CTL2
CTNNA1
CTNND1
CTSD
D10S170
D21S2056E
DDX11
DDX8
DEEPEST
DF
DHFR
DJ328E19.C1.1
DJ37E16.5
dJ383J4.3
DJ465N24.2.1
DJ616B8.3
DKC1
DKFZP434A1315
DKFZP434B168
DKFZP434C245
DKFZp434D1428
DKFZP434J046
DKFZp547O146
DKFZP564A122
DKFZP564D0462
DKFZP564D0764
DKFZP564F013
DKFZP566C134
DKFZp762E1312
DKFZp762L0311
DMTF1
DNA2L
DNAJB1
DNAJB4
DNAJB6
DNAJB9
DNAJC3
DNAJC6
DONSON
DR1
DSCR1
DSP
DUSP4
E2-EPF
E2F1
E2F5
E2IG4
EBI3
EGFL5
EIF4A2
EIF4E
EIF4EBP2
ERN2
ESD
EXO1
EZH2
FABP1
FADD
FANCA
FANCD
FANCG
FBI1
FEM1B
FEN1
FGA
FKBP1A
FLJ10103
FLJ10154
FLJ10156
FLJ10339
FLJ10342
FLJ10392
FLJ10422
FLJ10461
FLJ10466
FLJ10468
FLJ10483
FLJ10511
FLJ10512
FLJ10540
FLJ10545
FLJ10604
FLJ10618
FLJ10688
FLJ10719
FLJ10858
FLJ10980
FLJ11021
FLJ11029
FLJ11127
FLJ11186
FLJ11252
FLJ11264
FLJ11269
FLJ11323
FLJ11342
FLJ11626
FLJ11729
FLJ12888
FLJ12890
FLJ12892
FLJ13046
FLJ13110
FLJ13154
FLJ13181
FLJ13231
FLJ13287
FLJ13912
FLJ14502
FLJ14642
FLJ14761
FLJ14813
FLJ20004
FLJ20008
FLJ20036
FLJ20038
FLJ20069
FLJ20093
FLJ20094
FLJ20159
FLJ20257
FLJ20259
FLJ20280
FLJ20333
FLJ20354
FLJ20364
FLJ20425
FLJ20510
FLJ20516
FLJ20530
FLJ20539
FLJ20552
FLJ20624
FLJ20699
FLJ20847
FLJ22009
FLJ22313
FLJ22376
FLJ22557
FLJ22609
FLJ22624
FLJ23053
FLJ23151
FLJ23293
FLJ23311
FLJ23468
FOXM1
FREQ
FRZB
FXR1
FYN
FZR1
G3BP
GABPB2
GADD45A
GAJ
GAS1
GAS6
GCLM
GCSH
GNB1
GOT1
GPRK6
GTSE1
H11
H1F0
H2AFL
H2AFN
H2AFX
H2BFL
H2BFQ
H4F2
H4FG
H4FH
H4FI
H4FJ
H53763
HAN11
HCNGP
HDAC3
HDCMA18P
HEC
HELLS
HIF1A
HLA-DNA
HLA-DRA
HLXB9
HMG2
HMG20B
HMG4
HMGCR
HMGE
HMMR
HN1
Homo
HOXB4
HP1-BP74
HRAS
HRB
HSF2
HSPA1L
HSPA8
HSPC148
HSPC150
HSPC157
HSPC163
HSPC196
HSPC207
HSPC216
HSPC228
HSRTSBETA
HSU53209
HSU54999
HT023
HTF9C
ICBP90
IDI2
IDN3
IFIT1
IGSF4
IL18BP
ILF2
INADL
INDO
INSM1
INSR
ITGB3
ITPR1
ITPR3
JPO1
KATNA1
KIAA0008
KIAA0013
KIAA0026
KIAA0042
KIAA0056
KIAA0074
KIAA0097
KIAA0101
KIAA0135
KIAA0155
KIAA0164
KIAA0165
KIAA0170
KIAA0175
KIAA0176
KIAA0182
KIAA0197
KIAA0239
KIAA0306
KIAA0480
KIAA0586
KIAA0618
KIAA0675
KIAA0677
KIAA0802
KIAA0841
KIAA0855
KIAA0856
KIAA0878
KIAA0916
KIAA0952
KIAA0978
KIAA1008
KIAA1018
KIAA1265
KIAA1350
KIAA1382
KIAA1404
KIAA1524
KIAA1547
KIAA1586
KIAA1598
KIAA1712
KIAA1716
KIF5B
KINESIN
KMO
KNSL1
KNSL2
KNSL4
KNSL5
KNSL6
KPNA2
KPNB1
KRAS2
LBC
LBR
LCHN
LENG8
LMNA
LMNB1
LMO4
LOC114223
LOC51003
LOC51004
LOC51042
LOC51053
LOC51055
LOC51141
LOC51170
LOC51174
LOC51218
LOC51240
LOC51334
LOC51578
LOC51659
LOC51700
LOC54104
LOC56996
LOC57168
LOC58486
LPP
LRRFIP1
LTBP3
LUC7A
MAD2L1
MAN1A2
MAP2K6
MAP3K2
MAPK13
MATN2
MBD4
MCAM
MCM2
MCM4
MCM5
MCM6
MDM2
MDS025
ME3
MET
MGAT2
MGC10540
MGC10850
MGC10911
MGC13064
MGC13204
MGC14258
MGC14386
MGC15482
MGC15716
MGC19556
MGC20533
MGC2306
MGC2577
MGC3165
MGC3207
MGC4161
MGC4604
MGC4675
MGC4816
MGC5254
MGC5302
MGC5338
MGC5350
MGC5528
MGC5585
MGC861
MID1
MITF
MKI67
MLLT4
MNT
MPHOSPH1
MRPL19
MRPS18B
MRPS2
MSE55
MSH2
MUC1
MYLE
NAB1
NASP
NCOA3
NEK2
NFE2L2
NFIA
NFIC
NKTR
NMB
NNMT
NPAT
NR3C1
NS1-BP
NSAP1
NUCKS
NUDE1
NUDT4
NUF2R
NUP98
NXF1
ODF2
OGT
OLR1
ORC1L
ORC3L
ORP6
P37NB
P5-1
PCAF
PCF11
PCNA
PDGFA
PIF1
PIK3CD
PIN
PIR51
PKMYT1
PKNOX1
PLAB
PLAG1
PLK
PLU-1
PMS2L8
PMSCL1
PNAS-127
PNN
POLA
POLD3
POLQ
PP591
PPP1R10
PPP1R2
PPP2CA
PPP3CA
PRC1
PRIM1
PRIM2A
PRKAR1A
PRO0650
PRO1073
PRO2000
PRPSAP1
PSCD2
PSCD3
PSEN1
PSMD11
PTMS
PTP4A1
PTPN9
PTTG1
PWP1
R89286
RAB23
RAB3A
RAD18
RAD21
RAD51
RAD51C
RAD53
RAD54L
RAMP
RAN
RANGAP1
RBBP8
RBM8A
RECQL4
RERE
RFC2
RFC4
RGS3
RHEB2
RNPS1
RNTRE
RNUT1
ROCK1
RPA2
RPL13A
RPS25
RRM1
RRM2
RUNX1
SAP30
SCYB14
SDC1
SEPN1
SERPINB3
SET07
SFPQ
SFRS3
SFRS5
SFRS7
SGK
SH3GL2
SHC1
SIL
SKIP
SLBP
SLC17A2
SLC22A3
SLC4A1AP
SMAP
SMARCB1
SMARCD1
SMC4L1
SMTN
SNK
SPS
SRD5A1
SRF
SS18
SSP29
SSR3
STAG1
STAG3
STAT1
STAT5B
STCH
STK12
STK15
STK17B
STK9
SUCLG2
SV2B
T56726
TAB2
TACC3
TASR2
TCFL1
TEM8
TERA
TFAP2A
TFF3
TGIF
TIMP1
TIP47
TLOC1
TMPO
TOB2
TOM34
TOMM70A
TOP1
TOP2A
TOP3A
TOPBP1
TOPK
TRAP150
TREX1
TRIP
TRIP13
TRIP8
TRN2
TROAP
TSC22
TSG101
TSN
TTF2
TTK
TUBA1
TUBA2
TUBA3
TUBB
TUBB2
TUSP
TXNRD1
TYMS
UACA
UBE2C
UBE2D3
UBF-fl
UBL3
UBQLN2
UCP4
UK114
UNG
USP1
USP13
USP16
VCAM1
VCL
VEGFC
VIM
W73732
W85890
WISP1
WS-3
YWHAH
ZF
ZNF183
ZNF207
ZNF217
ZNF265
ZNF281
ZNF42
ZPBP
ZWINT

## Sheet: Table S4
Supplementary Table 4
Evaluation of lncRNAs with cell cycle specific expression pattern using ANOVA test (Benjamini and Hochberg adjusted) and fold change induction
GeneName	GeneID	p_adj	mean	mean_G0	mean_G1	mean_G1S	mean_G2M	fold_G0	fold_G1	fold_G1S	fold_G2M
4930570G19Rik	ENSMUSG00000085084	0.458650404719787	0.00148	0	0.00106	0.00224	0.00263	0	0.582	1.771	2.181
Gm44777	ENSMUSG00000108738	0.00918806158403735	0.01482	0.00403	0.0128	0.02279	0.01788	0.243	0.78	1.822	1.27
4930500F10Rik	ENSMUSG00000097592	0.903810451231326	0.00056	0.00017	0.00071	0.00052	0.00055	0.273	1.598	0.911	0.978
Gm45285	ENSMUSG00000109732	0.845457753800253	0.0005	0	0.00097	0.00033	0	0	7.257	0.599	0
Gm45406	ENSMUSG00000110258	0.810706638623615	0.00032	0	0.00026	0.00056	0.00039	0	0.716	2.297	1.311
9330179D12Rik	ENSMUSG00000097166	0.182874967412208	0.00358	0.0099	0.00249	0.00226	0.00306	3.872	0.562	0.571	0.827
4930471E19Rik	ENSMUSG00000112716	0.140871750366624	0.00597	0.00136	0.00551	0.00643	0.00975	0.203	0.871	1.102	1.93
Mir22hg	ENSMUSG00000085148	2.30701428100476e-27	0.34078	0.54633	0.37805	0.25875	0.20497	1.776	1.214	0.71	0.548
Gm454	ENSMUSG00000089783	0.476628884738711	0.00452	0.00101	0.00609	0.00581	0.00199	0.198	1.854	1.4	0.387
0610038B21Rik	ENSMUSG00000097882	0.238741300721572	0.0038	0.00263	0.00257	0.00449	0.00663	0.659	0.538	1.246	2.127
Gm11659	ENSMUSG00000085134	0.733426964739395	0.00305	0.00336	0.00287	0.00357	0.00263	1.12	0.9	1.232	0.834
Gm11457	ENSMUSG00000086453	0.476628884738711	0.00078	0.00076	0.00087	0.00025	0.00119	0.972	1.234	0.268	1.754
Gm39473	ENSMUSG00000113845	0.264163292053091	0.01483	0.00745	0.01474	0.01515	0.0199	0.465	0.99	1.028	1.464
4930442G10Rik	ENSMUSG00000113974	0.70451064600138	0.00078	0	0.00147	0	0.0007	0	6.026	0	0.872
Gm9908	ENSMUSG00000110409	0.024480227840701	0.01576	0.00865	0.01977	0.01582	0.01167	0.512	1.57	1.005	0.697
Gm10366	ENSMUSG00000115767	0.840816077280233	0.00135	0.0013	0.00161	0.00136	0.00078	0.959	1.407	1.012	0.525
A330040F15Rik	ENSMUSG00000086213	1.89466060781812e-05	0.00618	0.00439	0.00353	0.01292	0.00567	0.678	0.427	3.058	0.899
Gm10603	ENSMUSG00000099137	0.636452847223185	0.00217	0.00531	0.00193	0.001	0.00185	3.181	0.816	0.397	0.821
4921513I03Rik	ENSMUSG00000044544	0.785937922000926	0.001	0.00108	0.00123	0.00056	0.00091	1.097	1.516	0.498	0.892
Gm20692	ENSMUSG00000093739	0.87752261915564	0.00096	0.00043	0.00118	0.00095	0.00084	0.412	1.503	0.99	0.851
Gm3716	ENSMUSG00000105402	0.527581476377631	0.0121	0.00706	0.01481	0.00971	0.01233	0.547	1.486	0.759	1.024
Gm16096	ENSMUSG00000087135	0.696777467777769	0.00325	0.00438	0.00317	0.00225	0.00375	1.429	0.959	0.636	1.2
4833412C05Rik	ENSMUSG00000097697	0.0174959043552022	0.03055	0.00588	0.03386	0.03248	0.03839	0.17	1.212	1.083	1.34
Gm49067	ENSMUSG00000115154	0.669537240842419	0.00061	0.00024	0.00078	0.00062	0.00049	0.357	1.622	1.014	0.763
Gm48293	ENSMUSG00000111189	0.43675328505871	0.00219	0.00352	0.00274	0.00125	0.00107	1.785	1.564	0.508	0.435
5430421F17Rik	ENSMUSG00000110140	0.291538412872909	0.00808	0.02116	0.00663	0.00346	0.00739	3.541	0.718	0.367	0.895
B230311B06Rik	ENSMUSG00000109284	0.157870003909559	0.01898	0.0159	0.02455	0.01311	0.01533	0.817	1.684	0.634	0.772
Gm12606	ENSMUSG00000087659	0.381173073098509	0.00134	0.00119	0.00087	0.00122	0.00265	0.874	0.509	0.889	2.596
2610037D02Rik	ENSMUSG00000097536	0.00836256226324779	0.00385	0.01017	0.00346	0.00304	0.00116	3.597	0.833	0.745	0.258
Gm20324	ENSMUSG00000100199	0.241376724665151	0.01878	0.00816	0.02052	0.02132	0.01946	0.398	1.179	1.182	1.046
Snhg14	ENSMUSG00000100826	0.0293380316040059	0.03211	0.05201	0.03264	0.02062	0.03002	1.8	1.03	0.582	0.92
A430110L20Rik	ENSMUSG00000054135	0.733252665418758	0.00091	0.00142	0.00139	0.00024	0.00023	1.718	2.62	0.217	0.214
Gm44085	ENSMUSG00000107969	0.623017915656868	0.00045	0.00078	0.00042	0.0002	0.00054	1.992	0.91	0.388	1.276
Gm31045	ENSMUSG00000110063	0.770180250084217	0.00085	0.00021	0.00074	0.00087	0.00153	0.221	0.79	1.033	2.241
Gm9991	ENSMUSG00000056128	0.888271594806417	0.00143	0.00233	0.00145	0.00129	0.0009	1.815	1.026	0.879	0.578
Gm15910	ENSMUSG00000087480	0.373799859404863	0.02169	0.02041	0.03009	0.01359	0.01295	0.932	1.998	0.565	0.544
Gm15961	ENSMUSG00000086444	0.221202357380182	0.00055	0.00111	0.00063	0.00024	0.00031	2.423	1.306	0.376	0.51
Gm15545	ENSMUSG00000087138	0.800394575974306	0.01762	0.01866	0.01581	0.0196	0.0187	1.069	0.83	1.15	1.077
Ccdc34os	ENSMUSG00000086186	0.61626159070233	0.00027	0	0.00024	0.00017	0.00064	0	0.817	0.569	3.572
Gm32352	ENSMUSG00000110453	0.168013734848963	0.00048	0	0.00091	8e-05	0.0003	0	6.597	0.135	0.575
D330050G23Rik	ENSMUSG00000085316	0.613263215771125	0.01251	0.0078	0.0145	0.01048	0.01369	0.588	1.326	0.8	1.12
Gm48350	ENSMUSG00000114014	0.549067081460896	0.00086	0.00142	0.00067	0.00133	0.00034	1.848	0.667	1.844	0.345
4933406J10Rik	ENSMUSG00000086690	0.990345091155516	0.0007	0.00064	0.00076	0.00079	0.00051	0.898	1.155	1.168	0.681
2410022M11Rik	ENSMUSG00000100017	0.188531457403645	0.00994	0.01415	0.01139	0.00729	0.00673	1.527	1.295	0.681	0.628
Gm15404	ENSMUSG00000087425	0.827014695091636	0.00171	0.00048	0.00277	0.00126	0.00072	0.252	3.161	0.684	0.37
4930483J18Rik	ENSMUSG00000047938	0.37766518578969	0.00174	5e-05	0.00161	0.00162	0.00336	0.025	0.877	0.913	2.498
Gm10421	ENSMUSG00000099907	0.38637266542195	0.01425	0.0109	0.01158	0.01839	0.0179	0.737	0.708	1.409	1.339
Gm29340	ENSMUSG00000099470	0.207632026003342	0.00812	0.00453	0.01069	0.00882	0.00405	0.521	1.756	1.114	0.445
Gm32856	ENSMUSG00000110605	0.770180250084217	0.0275	0.02537	0.02931	0.02899	0.0232	0.911	1.124	1.071	0.813
Gm48420	ENSMUSG00000113070	0.972312377417288	0.00058	0.00077	0.00054	0.00056	0.00055	1.412	0.888	0.966	0.942
D830035M03Rik	ENSMUSG00000111828	0.650212223716741	0.00076	0.00116	0.00084	0	0.00116	1.674	1.209	0	1.758
Gm15728	ENSMUSG00000086075	0.395524692038923	0.01417	0.0116	0.01163	0.01506	0.02069	0.796	0.719	1.083	1.644
4930592C13Rik	ENSMUSG00000105834	0.547974810662784	0.00072	0.00095	0.00115	0.00011	0.0003	1.383	2.967	0.122	0.363
Gm20033	ENSMUSG00000097640	0.0819729232665272	0.00211	0.00482	0.00117	0.00323	0.00103	2.873	0.41	1.805	0.433
Gm4473	ENSMUSG00000086522	0.0664543500476973	0.0133	0.00484	0.01561	0.0147	0.01246	0.33	1.361	1.141	0.923
R74862	ENSMUSG00000059277	0.521051557233572	0.04709	0.05337	0.04863	0.03748	0.05021	1.158	1.06	0.751	1.084
Gm10138	ENSMUSG00000100954	0.0564880419610446	0.04105	0.01954	0.04551	0.04739	0.03895	0.439	1.213	1.209	0.937
Gm22000	ENSMUSG00000086932	0.578574136182857	0.00027	0	0.00041	0.0004	1e-05	0	2.479	1.687	0.03
Gm11739	ENSMUSG00000086826	0.529810999133073	0.00169	0.00335	0.00177	0.00043	0.00179	2.347	1.084	0.209	1.072
Gm16172	ENSMUSG00000086472	0.743767619810271	0.0005	0.00046	0.00052	0.00017	0.00085	0.913	1.085	0.286	2.065
1700016P03Rik	ENSMUSG00000085609	0.700305955644903	0.00089	0.00123	0.00088	0.00114	0.00037	1.476	0.986	1.397	0.365
6330418K02Rik	ENSMUSG00000085227	0.703769443852008	0.01264	0.01032	0.01198	0.01343	0.01491	0.793	0.91	1.082	1.233
Gm10605	ENSMUSG00000097974	0.97518982590811	0.00078	0.00128	0.0007	0.0006	0.00084	1.818	0.822	0.716	1.091
Gm14232	ENSMUSG00000087405	0.743767619810271	0.00049	7e-05	0.00049	0.00042	0.00085	0.126	1.01	0.827	2.114
Appbp2os	ENSMUSG00000085628	0.473614125086217	0.00175	0.0022	0.00103	0.00291	0.00171	1.313	0.445	2.064	0.973
9330175E14Rik	ENSMUSG00000097194	0.521051557233572	0.00257	0.00841	0.00163	0.00196	0.00126	5.164	0.492	0.713	0.436
2900097C17Rik	ENSMUSG00000102869	2.69086657752674e-16	0.5632	0.7799	0.52448	0.49955	0.56994	1.476	0.883	0.859	1.015
Gm19434	ENSMUSG00000108239	0.73160157759716	0.00094	0	0.00171	0.00082	0	0	5.181	0.844	0
Gm2415	ENSMUSG00000086119	0.97518982590811	0.00176	0.00116	0.00191	0.00192	0.00164	0.626	1.17	1.124	0.919
Gm49312	ENSMUSG00000115771	0.459600478863332	0.00244	0.00132	0.00198	0.00331	0.00326	0.504	0.708	1.517	1.457
Gm35167	ENSMUSG00000115680	0.806270450280532	0.00111	0.00074	0.00078	0.00189	0.00124	0.631	0.566	2.131	1.145
Gm15867	ENSMUSG00000089812	0.0965093612987811	0.01108	0.00626	0.01368	0.01104	0.00868	0.528	1.515	0.995	0.744
Gm29123	ENSMUSG00000099879	0.0226489511060737	0.00121	2e-05	0.00027	0.00321	0.00187	0.014	0.139	5.137	1.785
Gm45397	ENSMUSG00000109973	0.0179718221834123	0.00506	0.00225	0.00581	0.00498	0.00545	0.408	1.301	0.98	1.098
AV356131	ENSMUSG00000108461	0.0921508106110702	0.03044	0.01564	0.03384	0.03692	0.02581	0.476	1.219	1.293	0.818
Gm16157	ENSMUSG00000086628	0.733842150836674	0.00075	0.00125	0.0012	0.00017	4e-05	1.874	3.063	0.185	0.043
D730003I15Rik	ENSMUSG00000073478	0.160141594093524	0.01389	0.01563	0.01478	0.01749	0.00652	1.148	1.12	1.361	0.416
Gm26679	ENSMUSG00000097903	0.743767619810271	0.00098	0.00077	0.00137	0.00061	0.00068	0.756	2.023	0.559	0.643
Gm29292	ENSMUSG00000100779	0.574318423636615	0.0004	0.00039	0.00062	0.00026	7e-05	0.978	2.746	0.592	0.146
F630040K05Rik	ENSMUSG00000097727	0.672035398232935	0.00082	0.00107	0.00119	0.00044	0.00022	1.379	2.29	0.476	0.229
Kcnq1ot1	ENSMUSG00000101609	2.94215598445517e-05	0.13323	0.21631	0.14081	0.09842	0.09717	1.805	1.106	0.687	0.684
Gm45151	ENSMUSG00000108736	0.321357353425753	0.00233	0.00094	0.00257	0.00343	0.00151	0.368	1.199	1.705	0.597
4732496C06Rik	ENSMUSG00000108456	0.691899542365917	0.00965	0.00755	0.012	0.00698	0.0089	0.756	1.54	0.67	0.905
Gm47689	ENSMUSG00000112459	0.578640236367918	0.00188	0.00383	0.00203	0.00023	0.00207	2.439	1.149	0.097	1.125
1810032O08Rik	ENSMUSG00000020812	0.156351986144465	0.04749	0.03848	0.04468	0.04728	0.06048	0.786	0.899	0.994	1.364
Gm45607	ENSMUSG00000110270	0.728007596108198	0.00054	6e-05	0.00047	0.00085	0.00066	0.098	0.801	1.902	1.3
Gm13830	ENSMUSG00000086368	0.7648478801205	0.0033	0.00442	0.00393	0.00292	0.00152	1.417	1.401	0.856	0.407
Gm44066	ENSMUSG00000107946	0.845627595787561	0.0013	0.00062	0.00125	0.00186	0.00129	0.438	0.925	1.626	0.987
Gm26797	ENSMUSG00000097572	0.0819729232665272	0.00308	0.00767	0.00292	0.00288	0.0004	3.279	0.912	0.918	0.107
Gm11613	ENSMUSG00000085586	0.241376724665151	0.00357	0.00839	0.00304	0.0029	0.00212	3.004	0.762	0.77	0.541
5031415H12Rik	ENSMUSG00000097282	0.525814209930925	0.00244	0.00023	0.00221	0.00262	0.00432	0.082	0.844	1.098	2.179
Gm49313	ENSMUSG00000115307	6.81253173712692e-10	0.0233	0.01499	0.01993	0.03293	0.0257	0.608	0.768	1.607	1.131
AA672651	ENSMUSG00000084895	0.546960985563116	0.00105	0.00156	0.00092	0.00026	0.00188	1.615	0.801	0.203	2.224
1700052K11Rik	ENSMUSG00000099681	0.522258229946461	0.03688	0.03915	0.03712	0.02937	0.04341	1.072	1.012	0.752	1.23
A230028O05Rik	ENSMUSG00000096960	0.897133079103283	0.0029	0.00242	0.00338	0.00306	0.00198	0.812	1.338	1.071	0.634
Gm10134	ENSMUSG00000063611	0.540131308348724	0.00338	0.00105	0.00357	0.00613	0.00146	0.279	1.102	2.371	0.379
B020004C17Rik	ENSMUSG00000096144	0.737321124728309	0.00039	0.00018	0.00051	0.00065	0	0.421	1.676	2.034	0
5033406O09Rik	ENSMUSG00000113769	0.0347324152770143	0.01473	0.0052	0.01975	0.01683	0.00776	0.32	1.833	1.192	0.473
C430042M11Rik	ENSMUSG00000097254	0.901371461805247	0.00603	0.00762	0.0049	0.00611	0.00736	1.32	0.708	1.017	1.29
E430024P14Rik	ENSMUSG00000090069	0.96754480861491	0.0029	0.00329	0.0031	0.00219	0.00297	1.16	1.133	0.705	1.031
Bcas3os1	ENSMUSG00000086199	0.989315997352466	0.00096	0.00103	0.00105	0.00088	0.00083	1.079	1.168	0.889	0.832
Gm42903	ENSMUSG00000107288	0.652963523451166	0.00089	0.00108	0.00075	0.00153	0.00035	1.248	0.746	2.156	0.341
Xist	ENSMUSG00000086503	2.82202856079098e-12	0.50276	0.79184	0.40451	0.54966	0.46495	1.736	0.697	1.124	0.908
Gm36992	ENSMUSG00000103435	0.840705284246805	0.00072	0.00101	0.00063	0.00086	0.00058	1.491	0.789	1.259	0.764
Gm13832	ENSMUSG00000087292	0.746981194220851	0.00177	0.00193	0.0021	0.00104	0.00176	1.107	1.392	0.525	0.994
Gm39326	ENSMUSG00000110773	0.401870442795416	0.00046	0.00134	0.00021	0.00028	0.00063	4.16	0.315	0.541	1.489
Gm44641	ENSMUSG00000108378	0.527201473505165	0.01271	0.02017	0.01244	0.00843	0.01294	1.753	0.963	0.604	1.023
Gm15567	ENSMUSG00000084974	0.547344861089724	0.00039	4e-05	0.00057	0	0.00066	0.09	2.388	0	2.051
B130046B21Rik	ENSMUSG00000097414	0.759468708498349	0.00551	0.00407	0.00657	0.00583	0.00379	0.708	1.403	1.075	0.639
4930527E20Rik	ENSMUSG00000085491	0.0257741116999995	0.00186	0.00404	0.00211	0.00089	0.00087	2.67	1.265	0.415	0.413
Gm2366	ENSMUSG00000097491	0.459600478863332	0.01526	0.01054	0.01604	0.01005	0.02288	0.658	1.095	0.599	1.706
Gm26911	ENSMUSG00000097834	0.764453403695509	0.00076	0.00029	0.00134	0.00027	0.00032	0.349	4.611	0.301	0.371
Gm13610	ENSMUSG00000086216	0.593129875134273	0.00276	0.0016	0.00267	0.0037	0.0027	0.543	0.944	1.487	0.973
Gm14280	ENSMUSG00000086831	0.607634196691635	0.00074	0.00046	0.00082	0.00125	0.00019	0.583	1.2	2.09	0.216
Gm43948	ENSMUSG00000107427	4.48943825813957e-05	0.03049	0.0208	0.03496	0.02901	0.02898	0.649	1.297	0.938	0.939
Gm28199	ENSMUSG00000100791	0.626461250119002	0.00036	0	0.00039	0.00016	0.00078	0	1.163	0.381	3.016
Gm15987	ENSMUSG00000085786	0.546960985563116	0.00362	0.00515	0.00462	0.00063	0.0037	1.529	1.636	0.141	1.029
Gm11614	ENSMUSG00000085145	0.768508973270885	0.00088	0.00092	0.00149	0.00023	0.00021	1.054	3.789	0.216	0.202
Gm45425	ENSMUSG00000109731	0.90725172492613	0.00142	0.00024	0.00159	0.00174	0.00151	0.149	1.236	1.309	1.078
Gm43055	ENSMUSG00000105704	2.98491254208409e-06	0.0909	0.08368	0.08001	0.08545	0.12691	0.909	0.804	0.924	1.545
4930509E16Rik	ENSMUSG00000096986	0.487029212531965	0.00533	0.00637	0.00365	0.0047	0.0091	1.235	0.549	0.853	2.063
Gm45605	ENSMUSG00000109829	0.485316795389435	0.00027	0.00012	0.00019	0.00074	3e-05	0.406	0.565	5.451	0.091
Snhg20	ENSMUSG00000086859	0.0965093612987811	0.13852	0.12455	0.1529	0.13729	0.11741	0.885	1.202	0.989	0.817
Gm45606	ENSMUSG00000109715	0.362767977461775	0.00774	0.01455	0.0055	0.00804	0.00759	2.192	0.579	1.052	0.977
C730034F03Rik	ENSMUSG00000079242	0.558620688244104	0.00663	0.01068	0.00762	0.00402	0.0045	1.788	1.305	0.544	0.63
Gm15423	ENSMUSG00000087082	0.500609687578758	0.00034	0	0.00021	0.00029	0.00095	0	0.468	0.813	4.877
Gm16565	ENSMUSG00000089829	0.843540230480098	0.00057	0	0.0004	0.00082	0.00107	0	0.568	1.656	2.387
Jpx	ENSMUSG00000097571	0.948080599758567	0.0199	0.02227	0.01913	0.01947	0.02044	1.141	0.933	0.972	1.034
Ftx	ENSMUSG00000086370	0.0359307403392661	0.04243	0.03801	0.03704	0.06296	0.03408	0.881	0.793	1.727	0.767
A330032B11Rik	ENSMUSG00000097591	2.03182956465932e-11	0.00067	0.00252	0.00042	0.00025	0.0004	6.806	0.484	0.316	0.544
Gm30934	ENSMUSG00000111082	0.282224842556781	0.00419	0.00204	0.00526	0.00358	0.00403	0.449	1.567	0.819	0.952
Gm15853	ENSMUSG00000103400	0.16946761988213	0.00242	0.0054	0.00253	0.00179	0.0008	2.776	1.08	0.686	0.284
Gm16045	ENSMUSG00000086050	0.0152183482466065	0.00967	0.00548	0.00878	0.00613	0.01877	0.529	0.846	0.573	2.514
Gm28523	ENSMUSG00000100707	0.270527023527066	0.00723	0.00526	0.01033	0.004	0.00535	0.697	2.159	0.49	0.696
Gm27241	ENSMUSG00000099051	0.459600478863332	0.00071	0.0018	0.00076	0.00044	0.00012	3.386	1.146	0.559	0.141
Gm39214	ENSMUSG00000109754	0.486396815976429	0.00175	0.00289	0.00143	0.00116	0.00236	1.841	0.711	0.603	1.469
Gm11734	ENSMUSG00000085419	0.516335571709652	0.00031	0.00098	0.00038	3e-05	0	4.833	1.497	0.077	0
2900041M22Rik	ENSMUSG00000054418	0.940008439222943	0.00947	0.01001	0.0101	0.00751	0.00992	1.067	1.125	0.748	1.059
Gm35248	ENSMUSG00000115456	0.424195251564958	0.00175	0.00129	0.00255	0.00043	0.00179	0.706	2.277	0.201	1.026
G930009F23Rik	ENSMUSG00000115009	0.0289123132892233	0.00806	0.002	0.01193	0.00765	0.00409	0.221	2.384	0.936	0.454
Gm16796	ENSMUSG00000085495	0.155302694788083	0.00044	9e-05	0.00076	0.00043	0	0.18	3.861	0.962	0
E230032D23Rik	ENSMUSG00000109251	0.540131308348724	0.00349	0.00169	0.00242	0.0042	0.0064	0.446	0.557	1.276	2.294
Gm20703	ENSMUSG00000093622	0.695349399525687	0.0009	0.00042	0.00121	0.00018	0.00137	0.428	1.838	0.162	1.736
Gm15675	ENSMUSG00000086825	0.0336529124441146	0.01678	0.03556	0.01966	0.00779	0.00728	2.586	1.355	0.402	0.381
Gm15674	ENSMUSG00000087691	0.414806669350951	0.00173	0.00284	0.00208	0.0007	0.00132	1.835	1.438	0.345	0.723
Gm15873	ENSMUSG00000085725	0.702081584740661	0.00026	4e-05	0.00041	0.0003	0	0.138	3.13	1.232	0
Gm16675	ENSMUSG00000097534	0.981916595865817	0.00406	0.00505	0.00378	0.00389	0.00419	1.295	0.883	0.947	1.04
Gm44751	ENSMUSG00000109244	0.459600478863332	0.00572	0.01503	0.00466	0.00603	0.00113	3.562	0.711	1.071	0.165
Gm37233	ENSMUSG00000102336	0.233067519172414	0.00703	0.0136	0.00871	0.00284	0.00341	2.275	1.525	0.344	0.431
4931413K12Rik	ENSMUSG00000085088	0.521051557233572	0.001	0.00264	0.00078	0.00091	0.00046	3.565	0.658	0.882	0.405
Gm11630	ENSMUSG00000086917	0.413008250532661	0.00099	0.0006	0.00114	0.0002	0.00184	0.57	1.31	0.164	2.349
Gm15767	ENSMUSG00000086021	0.55127400467185	0.00133	0.00141	0.00043	0.00146	0.00313	1.073	0.212	1.133	3.52
Gm16701	ENSMUSG00000102548	0.4546952320603	0.00447	0.00129	0.00601	0.00449	0.00322	0.259	1.846	1.006	0.675
4732487G21Rik	ENSMUSG00000097488	0.00724652244007809	0.00581	0.01358	0.00548	0.0032	0.00403	2.983	0.904	0.488	0.646
Gm16059	ENSMUSG00000085802	0.87334190068087	0.00202	0.00337	0.00156	0.00196	0.00215	1.871	0.656	0.963	1.083
Gm16083	ENSMUSG00000085526	0.152366966199528	0.0065	0.01701	0.00718	0.00217	0.00246	3.543	1.206	0.28	0.329
Gm26510	ENSMUSG00000097154	0.533817920724008	0.00108	0.00042	0.00176	0.00108	0	0.355	3.281	1.002	0
G630030J09Rik	ENSMUSG00000097149	0.736007622710409	0.00057	0.00099	0.00051	0.0003	0.00071	1.982	0.83	0.465	1.33
Gm14168	ENSMUSG00000055494	0.252507808875417	0.00033	0	0.00023	0	0.00117	0	0.563	0	9.312
Ube4bos3	ENSMUSG00000085286	0.770331681036152	0.00068	0.00126	0.00061	0.00034	0.00079	2.158	0.836	0.439	1.216
Gm6288	ENSMUSG00000072660	0.207632026003342	0.00731	0.00759	0.0097	0.00507	0.00429	1.045	1.788	0.637	0.533
Alkbh3os1	ENSMUSG00000027196	0.98069377004472	0.00128	0.00149	0.00119	0.0011	0.00155	1.192	0.877	0.823	1.273
A330009N23Rik	ENSMUSG00000097915	0.33663505098032	0.016	0.02437	0.01391	0.01829	0.01213	1.663	0.788	1.193	0.716
E530011L22Rik	ENSMUSG00000097820	0.773977975413427	0.00511	0.00522	0.00601	0.00461	0.00355	1.026	1.369	0.878	0.648
Gm37982	ENSMUSG00000103139	0.537885413475612	0.00042	0.0002	0.00028	0.00072	0.00053	0.444	0.534	2.2	1.365
Ube4bos1	ENSMUSG00000085819	0.574122117109349	0.00135	0.00027	0.00178	0.00102	0.00153	0.177	1.758	0.704	1.168
D430001F17Rik	ENSMUSG00000087190	0.207632026003342	0.00262	0.00775	0.00277	0.00117	0.00028	4.334	1.112	0.385	0.088
Gm16159	ENSMUSG00000086134	0.476628884738711	0.00041	0.00116	0.00027	0.00034	0.00029	3.962	0.514	0.783	0.653
4933431K23Rik	ENSMUSG00000086451	0.037575142527967	0.00183	0.0068	0.00126	0.00043	0.00121	6.583	0.551	0.192	0.61
Prss23os	ENSMUSG00000030623	0.743767619810271	0.00086	0.00135	0.00061	0.0012	0.00068	1.734	0.578	1.58	0.756
Zfp335os	ENSMUSG00000085436	0.290505923180209	0.01492	0.0067	0.01476	0.01868	0.01681	0.412	0.981	1.351	1.162
Gm32031	ENSMUSG00000109118	0.227226506520974	0.0081	0.00831	0.00995	0.00765	0.00428	1.03	1.499	0.929	0.474
Taco1os	ENSMUSG00000085255	0.710527217480148	0.00473	0.00412	0.00557	0.00347	0.00471	0.854	1.371	0.682	0.996
Brip1os	ENSMUSG00000085208	9.95559219979503e-25	0.43532	0.32094	0.34421	0.54388	0.5973	0.707	0.679	1.347	1.508
Gm11672	ENSMUSG00000085229	0.96819370594475	0.00175	0.00262	0.00161	0.00154	0.00168	1.629	0.866	0.851	0.952
Gm20621	ENSMUSG00000093394	0.723872690351955	0.00116	0.00202	0.00136	0.00031	0.00111	1.966	1.341	0.22	0.942
Gm11629	ENSMUSG00000086716	0.593433598490771	0.00322	0.0021	0.00296	0.00399	0.00375	0.617	0.862	1.329	1.211
A230065N10Rik	ENSMUSG00000092071	0.252602458485831	0.00057	0.00171	0.00047	7e-05	0.00056	4.442	0.722	0.098	0.979
4930405A21Rik	ENSMUSG00000086638	0.702081584740661	0.00353	0.00482	0.00241	0.00461	0.00392	1.449	0.545	1.431	1.139
Gm27003	ENSMUSG00000098024	0.981738254358784	0.00808	0.00886	0.0081	0.00802	0.00757	1.113	1.004	0.99	0.922
Gm28417	ENSMUSG00000100280	0.702081584740661	0.00287	0.00184	0.00277	0.00465	0.00179	0.605	0.938	1.972	0.571
Gm10785	ENSMUSG00000085169	0.315315736817037	0.00494	0.00219	0.00567	0.00707	0.00279	0.407	1.3	1.637	0.511
1110002J07Rik	ENSMUSG00000097134	0.885707778207	0.00142	0.00219	0.0013	0.00076	0.00189	1.697	0.861	0.473	1.452
Gm26576	ENSMUSG00000097921	0.645774605333689	0.00091	0	0.00146	0.00082	0.00043	0	3.034	0.872	0.417
Gm45081	ENSMUSG00000108777	0.672268076587789	0.00038	7e-05	0.00047	0.00071	0	0.165	1.549	2.554	0
Gm31763	ENSMUSG00000112925	0.84028562728551	0.00068	0.00033	0.0007	0.00059	0.00099	0.447	1.056	0.833	1.632
Gm14230	ENSMUSG00000087179	0.811129169189759	0.01269	0.00977	0.01324	0.01408	0.01191	0.742	1.081	1.146	0.925
Snhg6	ENSMUSG00000098234	2.05397676205933e-10	0.30856	0.18218	0.31612	0.36348	0.31804	0.554	1.045	1.242	1.038
AV099323	ENSMUSG00000087377	0.259483910048751	0.00351	0.00319	0.00406	0.00455	0.00128	0.896	1.321	1.419	0.316
Gm28403	ENSMUSG00000101214	0.0412804031976227	0.17215	0.21852	0.16027	0.15843	0.18182	1.327	0.883	0.899	1.071
5430405H02Rik	ENSMUSG00000085741	0.0219026169538396	0.05631	0.0719	0.06232	0.0413	0.04898	1.336	1.208	0.681	0.843
5830454E08Rik	ENSMUSG00000052658	0.752447158415592	0.00283	0.00276	0.00318	0.00132	0.00384	0.971	1.243	0.404	1.485
Gm28183	ENSMUSG00000101394	0.766161003981971	0.00049	0.00038	0.00076	0.00047	0	0.742	2.684	0.941	0
4930578M01Rik	ENSMUSG00000097587	0.647940492498527	0.00263	0.00112	0.00254	0.00297	0.00351	0.39	0.941	1.175	1.455
Gm13985	ENSMUSG00000086203	0.233067519172414	0.00456	0.00071	0.00489	0.00479	0.00629	0.137	1.138	1.066	1.519
Gm26827	ENSMUSG00000097634	0.722837996046404	0.01402	0.0139	0.01472	0.0131	0.01361	0.99	1.092	0.917	0.964
Gm38250	ENSMUSG00000104168	0.0630132889104001	0.00761	0.01314	0.00722	0.00327	0.00954	1.957	0.913	0.369	1.336
Gm45552	ENSMUSG00000110279	0.336464374995279	0.00381	0.00346	0.00318	0.00594	0.00303	0.895	0.738	1.862	0.758
Gm13986	ENSMUSG00000087203	0.0139732420780311	0.03394	0.0068	0.04404	0.03115	0.03364	0.177	1.696	0.896	0.989
Mir670hg	ENSMUSG00000075020	0.824658956403104	0.00238	0.00139	0.0022	0.00286	0.00293	0.548	0.873	1.278	1.305
4930412B13Rik	ENSMUSG00000086221	0.546829113551019	0.00044	0	0.00057	0.00042	0.0005	0	1.654	0.932	1.16
B9d1os	ENSMUSG00000060808	0.972312377417288	0.00076	0.0007	0.00081	0.00052	0.00096	0.915	1.13	0.629	1.357
4930506C21Rik	ENSMUSG00000087478	0.643239048774382	0.00212	0.00351	0.0023	0.00155	0.00134	1.857	1.169	0.68	0.582
Ptprv	ENSMUSG00000097993	0.599025071537354	0.02871	0.0448	0.031	0.01909	0.0232	1.715	1.152	0.606	0.772
Gm19385	ENSMUSG00000110730	0.702081584740661	0.00071	0	0.00069	0.00135	0.00051	0	0.954	2.597	0.677
Gm15894	ENSMUSG00000090039	0.35838205157225	0.00135	0.00487	0.00052	0.00197	3e-05	6.176	0.258	1.677	0.018
Gm45479	ENSMUSG00000109751	0.863163857954186	0.00133	0.00102	0.00168	0.00059	0.00161	0.74	1.596	0.383	1.277
4933408N05Rik	ENSMUSG00000084848	0.476628884738711	0.001	0.00109	0.00151	0.0003	0.00061	1.1	2.504	0.248	0.554
E230029C05Rik	ENSMUSG00000097585	0.493035146157394	0.00394	0.00614	0.00467	0.00254	0.00236	1.711	1.385	0.584	0.545
Gm14377	ENSMUSG00000109501	0.903515694422627	0.00111	0.00021	0.00127	0.0013	0.00115	0.168	1.298	1.241	1.05
1810021B22Rik	ENSMUSG00000087331	0.126868291134113	0.01352	0.01913	0.01571	0.00822	0.01073	1.516	1.331	0.546	0.756
2310010J17Rik	ENSMUSG00000097162	0.925862035591581	0.00801	0.0086	0.00846	0.00729	0.00738	1.087	1.106	0.888	0.905
Gm44752	ENSMUSG00000109119	0.347795114607154	0.0015	0.00114	0.00162	0.00044	0.00269	0.733	1.159	0.244	2.226
C230037L18Rik	ENSMUSG00000084915	0.775685346009463	0.00167	0.00049	0.00197	0.00205	0.00137	0.264	1.381	1.319	0.787
Gm38336	ENSMUSG00000104002	0.861650933383849	0.00086	0.00048	0.00113	0.00098	0.00038	0.522	1.751	1.189	0.389
Gm42756	ENSMUSG00000104674	0.316794663739681	0.00086	0.00039	0.00053	0.00138	0.00131	0.419	0.477	1.964	1.759
Gm16118	ENSMUSG00000089797	0.806270450280532	0.00102	0.00154	0.00133	0.00071	0.0003	1.642	1.721	0.64	0.251
4931406G06Rik	ENSMUSG00000085398	0.879769217611174	0.00045	0.00063	0.00056	0.00045	9e-05	1.485	1.521	0.991	0.167
Gm29233	ENSMUSG00000101859	0.643012800090211	0.00052	0.00076	0.00062	0.00043	0.00022	1.586	1.418	0.792	0.373
2310001H17Rik	ENSMUSG00000097354	0.8832484433042	0.01206	0.01071	0.01078	0.01329	0.0145	0.872	0.825	1.135	1.264
Gm29152	ENSMUSG00000100437	0.652963523451166	0.00059	0.00124	0.00036	0.00083	0.00038	2.55	0.464	1.585	0.592
Gm10874	ENSMUSG00000075591	4.29297393592926e-07	0.25463	0.20429	0.24726	0.29355	0.26217	0.778	0.949	1.206	1.037
Gm10447	ENSMUSG00000072963	0.792016829242736	0.00146	0.00053	0.00221	0.00085	0.00115	0.328	2.524	0.518	0.747
2810408I11Rik	ENSMUSG00000087213	4.93054046655239e-20	0.04143	0.02058	0.02305	0.06428	0.07146	0.459	0.412	1.847	2.092
Bc1	ENSMUSG00000115783	0.191729418321014	0.01805	0.00681	0.02103	0.01623	0.02142	0.343	1.339	0.873	1.243
Gm10570	ENSMUSG00000073752	0.372588605807032	0.00041	0.00012	0.00073	4e-05	0.0003	0.264	4.791	0.078	0.692
2810002D19Rik	ENSMUSG00000045464	0.186018108229393	0.0877	0.0976	0.09048	0.09527	0.06564	1.134	1.058	1.114	0.705
Gm15326	ENSMUSG00000086111	0.517472590926954	0.00111	0.00021	0.0005	0.00366	0.00018	0.168	0.315	9.959	0.135
Gm32250	ENSMUSG00000104206	0.698526172771206	0.00037	0.00027	0.00073	2e-05	0	0.708	9.544	0.043	0
2600006K01Rik	ENSMUSG00000039798	0.000928577157718578	0.01322	0.0091	0.01987	0.00826	0.00682	0.656	2.493	0.564	0.462
Gm45767	ENSMUSG00000110702	0.85909371000023	0.00065	0.00112	0.00039	0.0007	0.00086	1.944	0.453	1.095	1.43
Gm10638	ENSMUSG00000074178	0.0588279142811129	0.00403	0.00255	0.0056	0.0013	0.00467	0.598	2.009	0.27	1.206
A330023F24Rik	ENSMUSG00000096929	0.702081584740661	0.0123	0.01201	0.01471	0.01201	0.00739	0.973	1.415	0.97	0.548
Gm16897	ENSMUSG00000097325	0.585207126718163	0.00489	0.00334	0.00577	0.00584	0.00289	0.65	1.377	1.267	0.538
Gm26642	ENSMUSG00000097680	0.643239048774382	0.00124	0.00116	0.00142	8e-05	0.00222	0.929	1.3	0.051	2.223
Gm29232	ENSMUSG00000100046	0.013442835727449	0.39215	0.49838	0.38235	0.42245	0.30375	1.329	0.956	1.102	0.734
Gm45733	ENSMUSG00000110620	0.0751347398909605	0.00847	0.01089	0.00906	0.00602	0.00824	1.348	1.132	0.656	0.967
Gm27167	ENSMUSG00000098534	0.615858406457418	0.30476	0.28174	0.32104	0.29859	0.29145	0.913	1.1	0.974	0.946
D830025C05Rik	ENSMUSG00000043794	0.544523647278081	0.00326	0.00503	0.00314	0.00246	0.0032	1.691	0.936	0.704	0.977
Pmepa1os	ENSMUSG00000087600	0.445695569765715	0.00136	0.00163	0.00142	0.00045	0.00208	1.24	1.082	0.278	1.757
Gm20644	ENSMUSG00000093673	0.636115392602429	0.00142	0.00192	0.00126	0.00099	0.00191	1.438	0.817	0.643	1.474
5430431A17Rik	ENSMUSG00000108322	0.902631010023909	0.00173	0.00126	0.00138	0.00221	0.0023	0.698	0.689	1.39	1.446
A930037H05Rik	ENSMUSG00000109408	0.277420350878875	0.00735	0.0134	0.00776	0.00395	0.00606	2.102	1.104	0.474	0.791
2510046G10Rik	ENSMUSG00000066175	0.643239048774382	0.006	0.00463	0.00626	0.00767	0.00448	0.744	1.079	1.39	0.703
Gm2694	ENSMUSG00000097248	0.465235334686278	0.00311	0.00423	0.00161	0.00373	0.00499	1.442	0.375	1.272	1.878
Gm31881	ENSMUSG00000105698	0.528807647672992	0.00037	0	0.00067	0.0003	6e-05	0	4.623	0.759	0.133
Gm20400	ENSMUSG00000092500	0.450752049467654	0.0013	0.00061	0.00149	0.00194	0.0006	0.433	1.305	1.745	0.409
Gm49602	ENSMUSG00000113831	0.186018108229393	0.00079	0.00392	0.00033	3e-05	0.0005	13.502	0.285	0.029	0.577
Gm28177	ENSMUSG00000101628	4.55489030344899e-30	0.23985	0.52746	0.16576	0.21284	0.23381	2.726	0.556	0.859	0.969
Gm33570	ENSMUSG00000109039	0.480507189749346	0.0003	3e-05	0.00061	0.00012	0	0.088	10.784	0.344	0
Gm9828	ENSMUSG00000048603	0.501151195738388	0.01244	0.01997	0.01225	0.01068	0.00953	1.779	0.973	0.825	0.725
1700120C14Rik	ENSMUSG00000100599	0.561785171150375	0.00417	0.00426	0.00502	0.00399	0.0024	1.025	1.434	0.945	0.522
B230209E15Rik	ENSMUSG00000109006	4.33862712302977e-15	0.15902	0.11666	0.15222	0.1832	0.17664	0.703	0.926	1.205	1.141
D230030E09Rik	ENSMUSG00000113875	0.770180250084217	0.00568	0.00425	0.00497	0.00778	0.00588	0.719	0.797	1.535	1.044
A330074K22Rik	ENSMUSG00000097960	0.0846760502278832	0.0068	0.00547	0.01034	0.00383	0.00318	0.78	2.578	0.5	0.414
Rptoros	ENSMUSG00000085081	0.651545301921813	0.00345	0.00649	0.00317	0.0048	0.00037	2.191	0.864	1.569	0.088
A230057D06Rik	ENSMUSG00000109394	0.652048146252349	0.00054	0.00074	0.0007	0.00049	0.00011	1.444	1.667	0.876	0.169
A330076H08Rik	ENSMUSG00000109321	0.0695896230616388	0.00178	0.00514	0.00174	0.00119	0.00016	4.149	0.961	0.609	0.074
Gm16201	ENSMUSG00000086742	0.574578447245467	0.00474	0.00581	0.00639	0.00276	0.00252	1.273	1.861	0.52	0.478
Gm11542	ENSMUSG00000085051	0.585137873018299	0.00089	0.00076	0.00155	7e-05	0.00043	0.835	4.221	0.062	0.429
Gm32061	ENSMUSG00000108986	0.98069377004472	0.00939	0.0109	0.00954	0.00813	0.00945	1.191	1.028	0.833	1.007
Gm31812	ENSMUSG00000109599	0.561327234546204	0.00125	0.00017	0.00183	0.00054	0.00154	0.119	2.29	0.369	1.301
Gm11767	ENSMUSG00000085207	0.825434564255727	0.0011	0.00066	0.00141	0.001	0.00085	0.562	1.636	0.882	0.729
2310043O21Rik	ENSMUSG00000102106	0.360895038190923	0.00857	0.00692	0.00794	0.01011	0.00941	0.783	0.875	1.244	1.124
Gm38901	ENSMUSG00000107060	0.366667399618591	0.00111	0.0027	0.0016	7e-05	0.0001	3.142	2.189	0.049	0.073
2810029C07Rik	ENSMUSG00000096995	0.958192396567749	0.00735	0.00882	0.00711	0.00786	0.00625	1.241	0.943	1.092	0.821
Gm48837	ENSMUSG00000114536	0.0630132889104001	0.00093	0.00094	0.00034	0.00055	0.0027	1.014	0.243	0.529	5.39
3110045C21Rik	ENSMUSG00000097503	0.00144973270857002	0.01995	0.0094	0.01598	0.02223	0.03382	0.434	0.692	1.152	2.038
Gm14964	ENSMUSG00000052188	0.971616016230876	0.00078	0.00104	0.00081	0.00068	0.00064	1.413	1.075	0.844	0.789
Gm13572	ENSMUSG00000085975	0.321884168638028	0.00071	0.00262	0.00014	0.00036	0.00102	6.608	0.122	0.446	1.622
Gm47962	ENSMUSG00000111583	0.473201451848057	0.00179	0.00327	0.00197	0.0014	0.00079	2.107	1.193	0.736	0.389
2810403G07Rik	ENSMUSG00000114656	0.476628884738711	0.00094	0.00379	0.00075	0.00038	0	7.853	0.687	0.343	0
Gm48876	ENSMUSG00000114869	0.940635449481717	0.00169	0.0009	0.00165	0.00234	0.0016	0.495	0.958	1.558	0.935
4930463O16Rik	ENSMUSG00000020033	0.761248475181622	0.00044	3e-05	0.00068	0.00024	0.00041	0.059	2.714	0.483	0.92
E230014E18Rik	ENSMUSG00000111514	0.958897162228955	0.0018	0.002	0.00172	0.00153	0.00215	1.131	0.922	0.814	1.254
Mypopos	ENSMUSG00000086533	0.175956205383957	0.00879	0.01925	0.00814	0.00701	0.00488	2.71	0.875	0.753	0.501
Gm10642	ENSMUSG00000074213	0.492262686596917	0.00121	0.00232	0.00135	0.00084	0.00056	2.238	1.216	0.635	0.407
Gm12352	ENSMUSG00000084835	0.837838982806645	0.00188	0.00289	0.00161	0.00202	0.00163	1.68	0.766	1.096	0.838
Gm15775	ENSMUSG00000089820	0.766161003981971	0.00082	0.00117	0.00108	0.00029	0.00058	1.537	1.765	0.299	0.663
1700001L05Rik	ENSMUSG00000075511	0.628070424353182	0.00627	0.00449	0.00519	0.00999	0.00569	0.684	0.728	1.924	0.887
Gm9967	ENSMUSG00000055323	0.880556709249353	0.00083	0	0.00095	0.00101	0.00092	0	1.306	1.307	1.144
4930578M07Rik	ENSMUSG00000110586	0.923255245361161	0.00097	0.00107	0.00102	0.00056	0.00127	1.119	1.094	0.513	1.411
Gm7160	ENSMUSG00000099843	0.719890589812164	0.02964	0.02961	0.03123	0.02446	0.03202	0.999	1.101	0.785	1.102
1110002O04Rik	ENSMUSG00000102531	0.107058710356673	0.00116	0.00566	0.00032	0.00066	0.00045	12.941	0.175	0.505	0.337
Gm47112	ENSMUSG00000111079	0.768508973270885	0.00142	0.00034	0.00171	0.0019	0.00097	0.214	1.438	1.487	0.635
Gm29100	ENSMUSG00000100980	0.0233852006772696	0.01402	0.00708	0.0102	0.01464	0.02688	0.468	0.599	1.058	2.466
Gm49164	ENSMUSG00000115289	1.76380888882075e-28	0.03043	0.01315	0.02355	0.04265	0.04419	0.396	0.657	1.586	1.631
Nespas	ENSMUSG00000086537	0.628455828472869	0.00134	0.00051	0.0017	0.00022	0.00241	0.345	1.608	0.132	2.223
Gm16008	ENSMUSG00000087381	0.0131422250134581	0.01704	0.02311	0.02007	0.01005	0.01394	1.439	1.37	0.527	0.783
Gm11712	ENSMUSG00000087683	0.459600478863332	0.0011	0.00193	0.00088	0.00033	0.00189	2.002	0.692	0.25	2.087
1700020I14Rik	ENSMUSG00000085438	8.56798560546588e-08	0.44021	0.54996	0.4045	0.42107	0.46492	1.302	0.864	0.945	1.071
Gm11716	ENSMUSG00000086298	0.613090172787947	0.00119	0.00131	0.00166	0.00019	0.00123	1.115	2.003	0.128	1.038
Gm11713	ENSMUSG00000085245	0.0664543500476973	0.00099	0.00292	0.0005	0.00076	0.00098	4.304	0.364	0.719	0.988
Gm33280	ENSMUSG00000102202	0.910014277487573	0.0024	0.0011	0.00257	0.00277	0.00251	0.422	1.137	1.209	1.059
Gm13025	ENSMUSG00000086159	0.534437235158835	0.00117	0.00021	0.0013	0.00107	0.00169	0.158	1.215	0.891	1.617
Gm49747	ENSMUSG00000115222	0.316794663739681	0.01966	0.01559	0.0168	0.0251	0.02275	0.767	0.766	1.388	1.203
9330102E08Rik	ENSMUSG00000107879	0.152295918917107	0.00476	0.0119	0.00492	0.00112	0.00352	3.294	1.061	0.192	0.695
Gm10010	ENSMUSG00000056771	0.459600478863332	0.00436	0.00868	0.00517	0.00215	0.002	2.369	1.39	0.43	0.406
A530053M12Rik	ENSMUSG00000100247	0.613090172787947	0.00182	0.00302	0.00222	0.00108	0.0009	1.859	1.479	0.531	0.441
Gm16104	ENSMUSG00000085327	0.943284110766119	0.00052	0.00016	0.00073	0.00032	0.00053	0.276	2.059	0.55	1.022
Gm11769	ENSMUSG00000085636	0.501151195738388	0.00569	0.0077	0.00692	0.00462	0.00272	1.434	1.466	0.77	0.424
Rmst	ENSMUSG00000112117	0.435447992744591	0.00191	0.00011	0.00153	0.00289	0.00294	0.05	0.691	1.774	1.766
Gm45576	ENSMUSG00000110363	0.651545301921813	0.00035	0.00018	0.00026	0.00081	0.00013	0.481	0.626	3.822	0.326
Trmt61b	ENSMUSG00000085492	0.0998060694415024	0.05151	0.03727	0.05267	0.0622	0.04672	0.693	1.041	1.285	0.887
Gm11655	ENSMUSG00000084978	0.489583048169064	0.0044	0.00634	0.00398	0.00326	0.0053	1.55	0.84	0.689	1.266
Gm17249	ENSMUSG00000097309	0.366971973854238	0.0019	0.00229	0.00073	0.00348	0.00243	1.246	0.259	2.415	1.373
Rapgef3os2	ENSMUSG00000087397	0.652373735972237	0.00036	0	0.0005	0.00054	8e-05	0	2.05	1.758	0.187
Gm2788	ENSMUSG00000085995	0.00373723431080256	0.00366	0.00028	0.00188	0.00825	0.00477	0.067	0.372	3.555	1.409
1700109G14Rik	ENSMUSG00000101505	0.00215856647487578	0.00269	0.00348	0.00193	0.00235	0.00423	1.358	0.587	0.843	1.826
4933424L21Rik	ENSMUSG00000085719	0.0382314482734419	0.00043	0.00235	0.00011	0.00017	7e-05	19.972	0.163	0.337	0.136
A530017D24Rik	ENSMUSG00000072847	0.178692781484648	0.00359	0.00687	0.00376	0.00257	0.00206	2.245	1.087	0.662	0.52
2810410L24Rik	ENSMUSG00000075389	0.649788647716767	0.00415	0.00208	0.00463	0.00516	0.00336	0.464	1.229	1.339	0.774
2900052L18Rik	ENSMUSG00000043993	0.755457835242341	0.01267	0.01345	0.01413	0.01002	0.0119	1.072	1.226	0.745	0.925
Gm11772	ENSMUSG00000085501	0.450089055334012	0.00342	0.00327	0.00284	0.00251	0.0059	0.949	0.731	0.681	2.09
AA386476	ENSMUSG00000074357	0.419848176192885	0.00132	0.0008	0.00112	0.00279	0.00047	0.568	0.755	3.102	0.307
Sp3os	ENSMUSG00000063714	0.938464547151453	0.04189	0.0436	0.04046	0.04333	0.04224	1.048	0.941	1.045	1.01
Gm26873	ENSMUSG00000097379	0.578574136182857	0.00803	0.00929	0.00824	0.00476	0.01041	1.188	1.049	0.53	1.398
0610009L18Rik	ENSMUSG00000043644	0.0142392822359435	0.01441	0.01456	0.01903	0.00643	0.01307	1.012	1.768	0.384	0.887
Gm32585	ENSMUSG00000105039	0.389659519361177	0.00439	0.00116	0.00637	0.00335	0.00339	0.236	2.257	0.715	0.732
1700048O20Rik	ENSMUSG00000043773	0.487029212531965	0.01574	0.0188	0.0126	0.01517	0.02134	1.233	0.691	0.953	1.483
Gm20757	ENSMUSG00000098040	6.758053160808e-05	0.03161	0.04479	0.03435	0.02287	0.02611	1.519	1.167	0.67	0.793
Gm11491	ENSMUSG00000085310	0.745060868263047	0.00069	0.0012	0.00069	0.00035	0.00074	1.962	0.99	0.441	1.085
E030037K01Rik	ENSMUSG00000097706	0.116200414146076	0.0003	0.00055	0.00011	0.00069	8e-05	2.161	0.247	3.833	0.231
1700112J16Rik	ENSMUSG00000097527	0.487029212531965	0.00222	0.00449	0.00212	0.00144	0.0017	2.43	0.926	0.59	0.726
4933427E11Rik	ENSMUSG00000044276	0.269008124196075	0.00181	0.00212	0.00297	0.00044	0.00053	1.208	3.342	0.2	0.251
2310009A05Rik	ENSMUSG00000098332	0.210842815980424	0.1025	0.10418	0.10967	0.09095	0.0984	1.019	1.133	0.859	0.951
Gm45833	ENSMUSG00000110673	0.60606361616717	0.00146	0.00203	0.00068	0.00175	0.00247	1.485	0.328	1.274	2.036
Gm11696	ENSMUSG00000056687	0.528351597370597	0.00514	0.00172	0.00701	0.00412	0.00452	0.302	1.915	0.758	0.855
6330403L08Rik	ENSMUSG00000075585	0.0742544278729013	0.02388	0.04001	0.02407	0.02082	0.0155	1.88	1.014	0.841	0.598
Gm45924	ENSMUSG00000115620	0.868249930563369	0.00524	0.0034	0.00628	0.00558	0.00382	0.614	1.419	1.085	0.684
Gm15541	ENSMUSG00000087371	0.980816039470302	0.00226	0.00259	0.00241	0.00225	0.00167	1.176	1.13	0.997	0.696
Gm49097	ENSMUSG00000114994	0.624613162776289	0.00135	0.00216	0.00195	0.00033	0.00059	1.772	2.227	0.201	0.384
Gm14286	ENSMUSG00000087445	0.768508973270885	0.0029	0.00334	0.00341	0.00232	0.00211	1.179	1.363	0.755	0.681
2010001A14Rik	ENSMUSG00000087165	0.0226489511060737	0.03546	0.03585	0.0414	0.02586	0.03285	1.013	1.345	0.676	0.91
Gm32816	ENSMUSG00000108668	0.975824857284179	0.00253	0.00293	0.0025	0.00266	0.0022	1.186	0.975	1.065	0.841
Gm40457	ENSMUSG00000108626	0.810951549266731	0.00053	0	0.00067	0.00058	0.00052	0	1.606	1.133	0.985
9330160F10Rik	ENSMUSG00000072809	0.822398571589584	0.00379	0.00331	0.00444	0.00275	0.00384	0.857	1.357	0.673	1.018
Gm20735	ENSMUSG00000110656	0.711574311187394	0.01186	0.01015	0.01381	0.01102	0.00965	0.836	1.337	0.91	0.778
Dlx4os	ENSMUSG00000086552	0.0540782948017069	0.00314	0.00932	0.00318	0.00013	0.00212	4.359	1.025	0.032	0.627
2810455O05Rik	ENSMUSG00000085030	0.0470067352922248	0.00377	0.00177	0.00239	0.00532	0.00651	0.433	0.492	1.605	2.099
B130024G19Rik	ENSMUSG00000100005	0.743767619810271	0.00551	0.00376	0.00704	0.00466	0.00428	0.649	1.635	0.81	0.737
Gm12356	ENSMUSG00000085955	0.486469059913278	0.00066	0.00012	0.00059	0.00055	0.00133	0.161	0.822	0.796	2.68
Gm4793	ENSMUSG00000054412	0.700305955644903	0.00047	7e-05	0.00034	0.00115	0.00029	0.13	0.587	4.117	0.557
Gm9929	ENSMUSG00000053925	0.945170866742186	0.00209	0.00179	0.00192	0.00217	0.00257	0.838	0.866	1.052	1.304
Gm45620	ENSMUSG00000110239	0.373389987463857	0.00133	0.00304	0.00114	0.00068	0.00129	2.89	0.77	0.449	0.964
Gm44672	ENSMUSG00000108720	0.18808020364999	0.00238	0.00159	0.00275	0.00055	0.00423	0.633	1.314	0.188	2.186
Gm17151	ENSMUSG00000075558	0.70748312191953	0.00086	0.00116	0.0006	0.00074	0.00136	1.437	0.565	0.831	1.852
Uckl1os	ENSMUSG00000010492	0.770180250084217	0.00239	0.00131	0.00243	0.00249	0.00292	0.512	1.035	1.057	1.294
Gm15510	ENSMUSG00000086604	0.643239048774382	0.00192	0.00186	0.00261	0.00153	0.00085	0.963	1.896	0.752	0.389
1700101I11Rik	ENSMUSG00000097675	0.675419201123684	0.0035	0.00424	0.00377	0.00416	0.00163	1.253	1.144	1.256	0.412
Gm13431	ENSMUSG00000087187	0.819214028899924	0.00097	0.0009	0.00094	0.00064	0.00151	0.911	0.934	0.597	1.786
Gm16156	ENSMUSG00000087436	0.929198348264427	0.00099	0.00115	0.00106	0.00103	0.00065	1.199	1.145	1.059	0.61
Gm13032	ENSMUSG00000085918	0.871383428064044	0.00374	0.00343	0.00444	0.00347	0.00268	0.906	1.394	0.91	0.671
Gm10382	ENSMUSG00000072612	0.417187215093087	0.00398	0.00405	0.00482	0.00346	0.00264	1.02	1.451	0.837	0.613
Gm12246	ENSMUSG00000087629	0.102570239603089	0.00051	0.00211	7e-05	0.00017	0.00074	8.545	0.082	0.282	1.65
BC046401	ENSMUSG00000085274	0.733426964739395	0.00479	0.00604	0.00552	0.00263	0.00476	1.316	1.309	0.485	0.992
1110006O24Rik	ENSMUSG00000107121	0.541463501391467	0.02552	0.02319	0.02795	0.02743	0.01945	0.896	1.185	1.099	0.721
Gm11520	ENSMUSG00000085143	0.102732578973206	0.01077	0.00772	0.01519	0.00842	0.00566	0.686	2.086	0.735	0.471
Gm36975	ENSMUSG00000104302	0.785317883846662	0.00184	0.00162	0.0015	0.00261	0.00188	0.864	0.711	1.615	1.028
Notumos	ENSMUSG00000053613	0.336223969348629	0.00069	0.00201	0.00085	7e-05	8e-05	4.257	1.536	0.081	0.096
Gm17189	ENSMUSG00000091709	0.555812389520188	0.00069	0	0.00113	0.00028	0.00065	0	3.313	0.346	0.93
Gm13919	ENSMUSG00000085417	0.35296924486221	0.00204	0.00143	0.00185	0.0034	0.00135	0.669	0.843	2.067	0.611
BC006965	ENSMUSG00000041674	0.702081584740661	0.00042	0	0.00047	0.00072	0.00026	0	1.229	2.154	0.563
A730056A06Rik	ENSMUSG00000097756	0.000284213869147261	0.00339	0.01613	0.00193	0.00121	0.00014	12.097	0.425	0.301	0.034
4930429H19Rik	ENSMUSG00000108530	0.00947753684884915	0.00127	0.00631	9e-05	0.00024	0.00153	13.873	0.041	0.153	1.27
2610035D17Rik	ENSMUSG00000087259	0.368249398623066	0.03362	0.02663	0.02842	0.04033	0.04264	0.766	0.753	1.273	1.356
Platr29	ENSMUSG00000084816	0.337773623655057	0.00125	0.0006	0.00178	0.00066	0.0012	0.443	2.136	0.465	0.952
Gm12359	ENSMUSG00000075576	0.885928530461656	0.00237	0.00315	0.00233	0.00205	0.00225	1.407	0.974	0.834	0.94
A530083I20Rik	ENSMUSG00000097322	0.990345091155516	0.00101	0.00088	0.00098	0.00104	0.00115	0.852	0.945	1.035	1.174
4930563E22Rik	ENSMUSG00000053574	0.381173073098509	0.01639	0.02382	0.01791	0.01369	0.01078	1.568	1.179	0.797	0.607
Snhg17	ENSMUSG00000085385	0.700131686561759	0.13735	0.14273	0.12827	0.14119	0.14959	1.046	0.888	1.036	1.113
1700047K16Rik	ENSMUSG00000087347	0.759468708498349	0.00087	0.00065	0.00115	0.00025	0.00113	0.716	1.759	0.237	1.394
Gm32916	ENSMUSG00000109113	6.47148014610224e-07	0.19499	0.13351	0.20587	0.19167	0.218	0.652	1.104	0.978	1.151
9030407P20Rik	ENSMUSG00000097343	0.509304315764287	0.04501	0.05595	0.04423	0.04668	0.03708	1.294	0.969	1.048	0.79
4930588G17Rik	ENSMUSG00000108935	0.888001047680295	0.00056	0.00025	0.00054	0.00063	0.00074	0.409	0.938	1.166	1.432
BC024386	ENSMUSG00000109628	0.70748312191953	0.00156	0.00039	0.00162	0.00244	0.00124	0.223	1.072	1.871	0.756
Gm44686	ENSMUSG00000108563	1.50108125331116e-07	0.00129	0.00479	0.00057	0.00078	0.00103	6.57	0.306	0.54	0.759
1810026B05Rik	ENSMUSG00000101970	0.000493994034397993	0.03431	0.06427	0.0273	0.02897	0.03497	2.181	0.685	0.808	1.024
Gm37362	ENSMUSG00000104016	0.723872690351955	0.00073	0.0014	0.00086	0.00024	0.00054	2.24	1.364	0.274	0.694
1810019D21Rik	ENSMUSG00000086390	0.0123360261009589	0.00458	0.00534	0.0073	0.00209	0.00079	1.197	2.986	0.394	0.144
Gas5	ENSMUSG00000053332	0.902601070379985	1.08156	1.11021	1.08129	1.07684	1.06723	1.031	1	0.994	0.984
Gm9796	ENSMUSG00000045075	0.519503942553149	0.00074	0.00134	0.00124	2e-05	0	2.092	3.618	0.021	0
Zfp652os	ENSMUSG00000086191	0.243601221840332	0.00476	0.0087	0.00551	0.00317	0.00212	2.106	1.32	0.606	0.392
Mir142hg	ENSMUSG00000084796	0.233067519172414	0.00424	0.0014	0.00309	0.00883	0.00354	0.298	0.601	3.043	0.803
Gm35279	ENSMUSG00000114203	0.199928481471438	0.00383	0.0055	0.00306	0.00355	0.00472	1.543	0.689	0.907	1.305
Gm26634	ENSMUSG00000097085	0.794011066814565	0.00055	0	0.00039	0.00086	0.00095	0	0.575	1.858	2.09
4930403P22Rik	ENSMUSG00000102762	0.994387551712562	0.0025	0.00262	0.00266	0.00242	0.00216	1.054	1.117	0.957	0.835
Gm28192	ENSMUSG00000100629	0.912216124038196	0.00213	0.00306	0.00212	0.00153	0.00216	1.548	0.995	0.666	1.019
Gm16576	ENSMUSG00000087543	0.121847344540137	0.00397	0.011	0.00142	0.00036	0.00888	3.88	0.238	0.072	3.197
9230116N13Rik	ENSMUSG00000097403	0.287188571183285	0.00252	0.00299	0.00118	0.00455	0.00289	1.222	0.329	2.354	1.188
4833417C18Rik	ENSMUSG00000086015	0.534437235158835	0.00192	0.00347	0.0014	0.0021	0.00177	2.079	0.602	1.126	0.906
Gm28914	ENSMUSG00000102027	0.0277585885167594	0.00023	0.00122	0.00012	0	4e-05	17.333	0.38	0	0.144
Gm31749	ENSMUSG00000108617	0.768508973270885	0.00059	0	0.00049	0.00081	0.00097	0	0.738	1.544	1.962
Gm10847	ENSMUSG00000115002	0.256105759762489	0.00094	0.00232	0.00045	0.00115	0.00081	3.255	0.34	1.314	0.839
Gm15774	ENSMUSG00000085118	0.515357214729528	0.00047	0.00014	0.00033	0.00102	0.00039	0.267	0.567	3.273	0.797
Dnah2os	ENSMUSG00000086591	0.364356361802383	0.00173	0.00147	0.00167	0.00052	0.00343	0.83	0.942	0.25	2.605
Gm33994	ENSMUSG00000104509	0.868249930563369	0.00233	0.00206	0.0023	0.00231	0.0026	0.869	0.979	0.991	1.15
Gm32468	ENSMUSG00000111013	0.121847344540137	0.00233	0.00133	0.00126	0.00329	0.00433	0.535	0.398	1.609	2.352
4930516B21Rik	ENSMUSG00000097504	0.686888074858759	0.00061	0.00138	0.00046	0.00061	0.00043	2.814	0.625	0.992	0.653
Gm45235	ENSMUSG00000108957	0.429157020731238	0.00179	0.00176	0.00191	7e-05	0.00352	0.982	1.126	0.031	2.571
6430562O15Rik	ENSMUSG00000097828	0.487029212531965	0.00437	0.00151	0.00606	0.00295	0.00422	0.312	1.994	0.617	0.957
Gm14221	ENSMUSG00000078956	0.770180250084217	0.0167	0.01788	0.01861	0.01614	0.0122	1.083	1.224	0.957	0.686
Gm12589	ENSMUSG00000085126	0.0401835092656958	0.00623	0.00128	0.00774	0.00538	0.00731	0.182	1.537	0.831	1.226
Gm10602	ENSMUSG00000073985	0.176655329167769	0.0059	0.0134	0.00602	0.0027	0.00399	2.854	1.037	0.395	0.627
Gm44647	ENSMUSG00000109016	0.587950304258656	0.00133	0.00044	0.00116	0.0022	0.00131	0.3	0.797	2.054	0.986
Gm19705	ENSMUSG00000097113	0.168584566411648	0.01138	0.0047	0.01278	0.01009	0.01446	0.377	1.243	0.858	1.359
Platr22	ENSMUSG00000097448	0.0263546663830187	0.00276	0.00855	0.00198	0.00149	0.00187	4.679	0.586	0.476	0.628
Gm11110	ENSMUSG00000079414	0.985443434615813	0.01713	0.01634	0.01752	0.01577	0.01838	0.947	1.042	0.9	1.092
Gm11535	ENSMUSG00000086337	0.901187832561747	0.00178	0.0022	0.00145	0.00213	0.00181	1.288	0.712	1.272	1.024
Gm53	ENSMUSG00000078706	0.70451064600138	0.13729	0.14797	0.14069	0.13635	0.12308	1.092	1.045	0.991	0.875
Gm11508	ENSMUSG00000086193	0.613090172787947	0.00579	0.00578	0.0065	0.0065	0.00336	0.998	1.244	1.165	0.527
Hoxb5os	ENSMUSG00000085645	0.0762377869080417	0.01133	0.01832	0.01484	0.00603	0.00453	1.796	1.734	0.469	0.349
Morrbid	ENSMUSG00000074813	1.5745937318952e-07	0.30805	0.19417	0.32703	0.35075	0.29694	0.595	1.116	1.186	0.956
Gm11536	ENSMUSG00000075589	0.771140835592789	0.00117	0.00157	0.00065	0.00151	0.00164	1.425	0.413	1.417	1.56
Gm14009	ENSMUSG00000085750	0.0150636361093424	0.00074	0.0023	0.00072	0.00037	0.00011	4.668	0.948	0.434	0.123
Gm14010	ENSMUSG00000079053	0.355588091102338	0.00189	0.00368	0.00217	0.00078	0.00124	2.305	1.306	0.353	0.607
Hoxb3os	ENSMUSG00000084844	0.50742616316066	0.00348	0.0019	0.0041	0.00349	0.00317	0.51	1.375	1.005	0.893
Gm4258	ENSMUSG00000098243	0.0583088777550928	0.02524	0.04979	0.02505	0.01952	0.01479	2.34	0.987	0.726	0.533
Gm15892	ENSMUSG00000087373	5.93383054706516e-09	0.00622	0.00533	0.00256	0.00401	0.01766	0.838	0.281	0.585	5.129
Gm26559	ENSMUSG00000097027	0.401870442795416	0.01319	0.01647	0.01252	0.01652	0.00852	1.301	0.913	1.352	0.595
Gm9856	ENSMUSG00000110945	0.835218523468831	0.01093	0.01226	0.01153	0.0084	0.01155	1.144	1.102	0.72	1.071
Gm8817	ENSMUSG00000086008	0.399193915763972	0.00052	0	0.00025	0.00044	0.00158	0	0.344	0.813	6.056
Gm27206	ENSMUSG00000098889	0.252507808875417	0.00174	0.00475	0.00158	0.00107	0.00075	3.77	0.844	0.552	0.378
Zfas1	ENSMUSG00000074578	0.14955485493288	0.32916	0.30997	0.31083	0.33566	0.37676	0.933	0.905	1.026	1.186
C030037D09Rik	ENSMUSG00000087574	0.770180250084217	0.00789	0.00962	0.00929	0.00669	0.00487	1.264	1.369	0.812	0.565
B130055M24Rik	ENSMUSG00000086502	0.0168400022162469	0.07562	0.06779	0.0664	0.07497	0.10279	0.882	0.801	0.989	1.489
Gm20045	ENSMUSG00000103983	0.233882657135312	0.01113	0.01102	0.01449	0.0062	0.0093	0.989	1.709	0.494	0.804
Hotair	ENSMUSG00000086903	0.0403668338367803	0.02479	0.03954	0.02493	0.01746	0.02245	1.764	1.01	0.648	0.885
Gm45447	ENSMUSG00000109780	0.7628700179003	0.0018	0.00149	0.00246	0.00094	0.00153	0.804	1.917	0.458	0.819
Gm28876	ENSMUSG00000101356	0.1238433584005	0.00058	0.00213	0.00033	0.00013	0.00056	6.435	0.423	0.183	0.955
Scpep1os	ENSMUSG00000087338	0.868249930563369	0.00061	0.0007	0.00059	0.00076	0.00041	1.181	0.949	1.347	0.624
Gm11496	ENSMUSG00000085152	0.0140154409753457	0.02131	0.01004	0.0205	0.02325	0.02889	0.434	0.934	1.121	1.484
Dgkeos	ENSMUSG00000063109	0.704682095166449	0.00061	0.00046	0.00033	0.00112	0.00077	0.724	0.395	2.422	1.343
D030028A08Rik	ENSMUSG00000078700	0.901187832561747	0.02362	0.02058	0.02432	0.02593	0.02153	0.854	1.054	1.13	0.892
Gm11525	ENSMUSG00000085307	0.172852744811854	0.00527	0.00151	0.0051	0.00416	0.00957	0.257	0.946	0.745	2.267
AU020206	ENSMUSG00000097415	1.62368562004381e-09	0.0812	0.0282	0.0631	0.14693	0.08395	0.314	0.661	2.366	1.042
Gm45883	ENSMUSG00000109967	2.31899854491018e-10	0.20583	0.09483	0.21303	0.26224	0.20344	0.424	1.064	1.384	0.986
Gm11940	ENSMUSG00000087692	0.190674392133922	0.00109	0.00228	0.0005	0.00124	0.0014	2.537	0.322	1.184	1.381
Gm15489	ENSMUSG00000086942	0.0105104110449825	0.00235	0.00203	0.00142	0.00118	0.00605	0.844	0.46	0.438	4.153
Gm26749	ENSMUSG00000097546	0.116411865890944	0.00197	0.00676	0.00152	0.0009	0.0008	5.652	0.654	0.395	0.355
Gm28198	ENSMUSG00000101845	0.975824857284179	0.00057	0.00053	0.00064	0.00051	0.0005	0.926	1.258	0.874	0.859
1700008J07Rik	ENSMUSG00000101225	0.903515694422627	0.02394	0.02554	0.02531	0.02132	0.02274	1.078	1.107	0.863	0.938
Gm11532	ENSMUSG00000087067	0.900949512076187	0.00116	0.0014	0.00136	0.00059	0.00121	1.244	1.35	0.444	1.05
Gm11476	ENSMUSG00000085596	0.132664792059436	0.02297	0.03317	0.02711	0.01321	0.01762	1.556	1.376	0.512	0.726
Tnfsf13os	ENSMUSG00000085890	0.553202330864633	0.0027	0.00189	0.0039	0.00206	0.00133	0.667	2.211	0.712	0.438
B930036N10Rik	ENSMUSG00000091993	0.649788647716767	0.01132	0.00714	0.01139	0.01326	0.01188	0.596	1.012	1.233	1.063
A630035G10Rik	ENSMUSG00000103083	6.64332298594264e-05	0.03348	0.04793	0.03187	0.03004	0.03078	1.539	0.917	0.871	0.902
Gm37065	ENSMUSG00000104413	0.746772311976002	0.01157	0.00705	0.01168	0.01284	0.01308	0.573	1.017	1.147	1.168
Gm5535	ENSMUSG00000074758	0.575962545325538	0.22699	0.21354	0.22728	0.23222	0.22988	0.932	1.002	1.03	1.016
Gm37756	ENSMUSG00000103380	0.621769361276061	0.00043	0	0.00068	0.00046	0.00016	0	2.791	1.081	0.32
AA543186	ENSMUSG00000097345	0.770180250084217	0.00566	0.00341	0.00575	0.00773	0.00466	0.566	1.029	1.529	0.79
Gm26603	ENSMUSG00000097857	0.841532407282563	0.00196	0.00406	0.0023	0.00055	0.00129	2.513	1.369	0.233	0.609
A330069E16Rik	ENSMUSG00000097868	0.242015456005688	0.02502	0.01144	0.02888	0.02364	0.02755	0.42	1.314	0.93	1.129
Gm17281	ENSMUSG00000097317	0.479238115305044	0.01098	0.00636	0.01039	0.01328	0.01296	0.542	0.908	1.287	1.234
Gm26681	ENSMUSG00000097818	0.515527743243866	0.00086	0.00023	0.00047	0.00078	0.00227	0.24	0.404	0.889	4.413
Gm26841	ENSMUSG00000097722	0.994839175618428	0.00106	0.00125	0.00101	0.00105	0.00103	1.218	0.924	0.992	0.967
Gm26869	ENSMUSG00000097879	0.738443648528742	0.00036	0.00069	0.00035	0.00024	0.00031	2.228	0.939	0.603	0.825
Gm26734	ENSMUSG00000097460	0.513412172427792	0.0057	0.00323	0.00643	0.00773	0.00349	0.53	1.254	1.512	0.56
Gm26848	ENSMUSG00000097723	1.19991027080478e-16	0.69437	0.5613	0.66465	0.74615	0.79646	0.784	0.926	1.098	1.189
Gm2885	ENSMUSG00000097103	0.378588720385254	0.00175	0.00347	0.00195	0.00145	0.00041	2.357	1.229	0.79	0.198
Gm26753	ENSMUSG00000097759	0.501151195738388	0.00067	0.00069	0.00098	5e-05	0.00068	1.032	2.274	0.059	1.017
Gm16386	ENSMUSG00000096975	0.652373735972237	0.00428	0.00587	0.00416	0.00431	0.00337	1.46	0.952	1.009	0.749
Gm26694	ENSMUSG00000097518	5.42536548882275e-05	0.76846	0.67817	0.79851	0.77945	0.75214	0.866	1.072	1.019	0.974
Gm26785	ENSMUSG00000097390	0.472472922682877	0.00467	0.00649	0.00387	0.00637	0.0032	1.484	0.731	1.527	0.637
Gm26904	ENSMUSG00000097560	0.0123104366381905	1.32325	1.25989	1.35628	1.28535	1.33745	0.945	1.046	0.963	1.013
Gm26561	ENSMUSG00000097625	0.848731538534399	0.21355	0.22804	0.20855	0.22296	0.2037	1.08	0.959	1.058	0.943
Gm26637	ENSMUSG00000097567	0.466944566578205	0.00456	0.00609	0.00406	0.00637	0.00251	1.411	0.82	1.579	0.496
Gm17315	ENSMUSG00000097791	0.613090172787947	0.00434	0.00098	0.00456	0.00606	0.00423	0.201	1.096	1.58	0.97
Gm26870	ENSMUSG00000097312	0.000823522649631916	0.00524	0.01594	0.00495	0.00286	0.001	4.54	0.907	0.483	0.16
Gm26733	ENSMUSG00000097469	0.000548025456187651	0.16351	0.13815	0.16376	0.17416	0.1687	0.824	1.003	1.086	1.04
2700012I20Rik	ENSMUSG00000097334	0.962888876849157	0.00178	0.00118	0.00181	0.00185	0.00208	0.627	1.027	1.049	1.216
B930082K07Rik	ENSMUSG00000097734	0.0453391063480064	0.00582	0.00963	0.00367	0.00359	0.01053	1.851	0.488	0.555	2.252
Gm26609	ENSMUSG00000097672	0.839311396703794	0.0007	0.00124	0.00059	0.00062	0.00061	2.044	0.762	0.866	0.854
1110036E04Rik	ENSMUSG00000097036	0.4572971309574	0.00026	4e-05	0.00021	0.00054	0.00022	0.134	0.689	2.924	0.803
Gm26767	ENSMUSG00000097258	0.903515694422627	0.00823	0.01039	0.00714	0.00821	0.0092	1.318	0.785	0.996	1.15
Gm26863	ENSMUSG00000097645	0.484999199210484	0.00088	0.00137	0.00062	0.00036	0.00171	1.71	0.572	0.349	2.517
Gm26884	ENSMUSG00000097128	0.507679263800587	0.00034	0.00072	8e-05	0.00028	0.00074	2.529	0.145	0.771	2.981
Gm26798	ENSMUSG00000097578	0.776339509281839	0.00119	0.00033	0.00092	0.00263	0.00076	0.248	0.653	3.393	0.586
Gm26518	ENSMUSG00000097234	0.0148116323247072	0.00724	0.02026	0.00543	0.00272	0.00728	3.942	0.627	0.318	1.007
Gm26809	ENSMUSG00000097815	0.0346267805262365	0.02721	0.03099	0.03304	0.02196	0.01738	1.165	1.462	0.764	0.587
Gm26719	ENSMUSG00000097364	0.459600478863332	0.00061	2e-05	0.00047	0.00023	0.00178	0.028	0.654	0.321	5.496
Gm26625	ENSMUSG00000097138	0.845600480402344	0.00062	6e-05	0.00068	0.00105	0.0004	0.084	1.174	2.099	0.589
Gm26799	ENSMUSG00000097579	0.693523410623646	0.00179	0.00076	0.00216	0.00242	0.00099	0.388	1.436	1.503	0.498
9530027J09Rik	ENSMUSG00000097197	0.889328464211571	0.00338	0.00402	0.00336	0.00373	0.00255	1.228	0.991	1.139	0.713
Gm26775	ENSMUSG00000096919	0.77471456810045	0.00097	0.00074	0.00114	0.00036	0.00143	0.738	1.381	0.315	1.674
Gm26617	ENSMUSG00000097340	0.746981194220851	0.01672	0.02186	0.01569	0.01649	0.01565	1.375	0.895	0.982	0.922
Gm26851	ENSMUSG00000096978	0.752447158415592	0.00049	0	0.0006	0.00014	0.00102	0	1.453	0.234	2.782
Gm26823	ENSMUSG00000096926	0.901187832561747	0.00264	0.00369	0.00253	0.00221	0.00266	1.49	0.924	0.798	1.008
4930455D15Rik	ENSMUSG00000097553	0.459600478863332	0.00032	0.00061	0.00013	0.0007	0.00011	2.24	0.275	3.339	0.298
Gm26742	ENSMUSG00000097707	0.0375903084956124	0.00123	0.004	0.00075	0.00105	0.00057	5.069	0.465	0.815	0.409
Gm26825	ENSMUSG00000097554	7.52845436074148e-27	0.14227	0.07879	0.13565	0.17252	0.16748	0.517	0.92	1.293	1.23
4831440E17Rik	ENSMUSG00000097236	0.845797803568888	0.00062	0.00047	0.00082	0.00071	0.00016	0.73	1.775	1.2	0.219
Gm26582	ENSMUSG00000097479	0.771652012710765	0.0023	0.00158	0.00286	0.00253	0.00127	0.655	1.545	1.134	0.499
Gm26711	ENSMUSG00000097904	0.841451621818279	0.00118	0.00129	0.00186	0.00076	5e-05	1.113	2.889	0.584	0.034
Gm26515	ENSMUSG00000097152	0.727689791766345	0.00145	0.00121	0.00112	0.00167	0.00211	0.813	0.655	1.206	1.638
Gm26745	ENSMUSG00000097213	0.522409335786199	0.02632	0.01881	0.02917	0.03149	0.01924	0.683	1.212	1.269	0.686
Gm6634	ENSMUSG00000097252	0.610700723897954	0.01791	0.01361	0.01943	0.01894	0.01636	0.732	1.162	1.075	0.895
Gm26530	ENSMUSG00000097737	0.240275587132125	0.00403	0.01048	0.00222	0.00326	0.00441	3.504	0.407	0.766	1.119
Gm26772	ENSMUSG00000097136	0.800676422045972	0.01252	0.01737	0.01137	0.01296	0.01115	1.48	0.847	1.046	0.868
4931440J10Rik	ENSMUSG00000097775	0.267132465844441	0.03084	0.03258	0.02888	0.03269	0.03186	1.066	0.892	1.079	1.042
4930480K23Rik	ENSMUSG00000097284	0.733426964739395	0.00771	0.0039	0.00712	0.009	0.01029	0.468	0.87	1.226	1.452
4930444M15Rik	ENSMUSG00000097172	0.693944339459516	0.00037	0.00033	0.00018	0.00108	0	0.88	0.349	6.604	0
Gm26773	ENSMUSG00000097358	0.1268141850306	0.00287	0.00741	0.00264	0.00186	0.00133	3.468	0.866	0.588	0.41
C530050E15Rik	ENSMUSG00000097838	0.803767335456485	0.00046	0.00041	0.00075	0.00034	0	0.869	3.106	0.682	0
Fam120aos	ENSMUSG00000097059	0.20437416199522	0.02263	0.01433	0.0246	0.01967	0.02749	0.598	1.167	0.837	1.282
Gm26819	ENSMUSG00000097033	0.487029212531965	0.00086	0.00012	0.00137	0.00055	0.0006	0.123	2.976	0.579	0.649
Gm26750	ENSMUSG00000097544	6.29948646993227e-06	0.00925	0.01645	0.00742	0.00898	0.00859	2.033	0.694	0.962	0.913
Gm26853	ENSMUSG00000097230	0.389659519361177	0.01365	0.01815	0.01324	0.011	0.01445	1.404	0.947	0.763	1.074
Gm26804	ENSMUSG00000097263	0.37766518578969	0.00904	0.0065	0.00936	0.00902	0.01015	0.688	1.065	0.997	1.157
Gm26909	ENSMUSG00000097839	0.164312749583194	0.00227	0.00417	0.00233	0.00127	0.00193	2.127	1.05	0.497	0.822
Gm26578	ENSMUSG00000097928	0.591861399374922	0.00158	0.00242	0.00225	0.00058	0.00064	1.671	2.123	0.31	0.353
Gm26768	ENSMUSG00000097257	0.963885858963983	0.00143	0.00148	0.00139	0.00129	0.00166	1.038	0.948	0.875	1.205
Gm26664	ENSMUSG00000097193	0.518507223985	0.00294	0.00165	0.00313	0.00381	0.00241	0.525	1.125	1.419	0.786
Gm26786	ENSMUSG00000097026	0.766161003981971	0.01844	0.01042	0.02565	0.00806	0.01982	0.528	2.012	0.376	1.095
Gm26816	ENSMUSG00000097380	0.000547545394233739	0.06649	0.10383	0.07141	0.05624	0.04065	1.717	1.14	0.81	0.559
Gm26580	ENSMUSG00000097109	0.482543185586822	0.00102	0.00232	0.0015	9e-05	9e-05	2.857	2.338	0.07	0.072
D230017M19Rik	ENSMUSG00000097131	0.0421402412992185	0.00436	0.01632	0.00309	0.00122	0.00238	6.696	0.575	0.231	0.491
Gm26683	ENSMUSG00000097285	0.126679850292057	0.0423	0.03582	0.04095	0.0451	0.04673	0.826	0.944	1.087	1.134
Gm26706	ENSMUSG00000097014	0.821999688190007	0.00062	0.00067	0.00034	0.00093	0.00086	1.094	0.404	1.751	1.531
Gm17275	ENSMUSG00000097347	0.50742616316066	0.00477	0.00676	0.00272	0.00764	0.00467	1.52	0.426	1.941	0.974
Gm4262	ENSMUSG00000097056	0.279535858449093	0.01589	0.00983	0.01764	0.0161	0.01599	0.583	1.216	1.017	1.008
Lppos	ENSMUSG00000097867	0.894057089677704	0.02852	0.03158	0.0288	0.02682	0.0277	1.127	1.017	0.924	0.964
Gm17518	ENSMUSG00000097757	0.453721709249286	0.0033	0.0032	0.00203	0.00604	0.00309	0.964	0.472	2.408	0.921
Gm26835	ENSMUSG00000097300	0.20437416199522	0.00201	0.00246	0.00055	0.00249	0.00443	1.27	0.174	1.33	3.113
Gm26824	ENSMUSG00000096924	0.583570576774655	0.00047	0.00087	0.00015	0.00106	0.00022	2.163	0.209	3.577	0.416
Gm26860	ENSMUSG00000097008	0.995763336176885	0.00225	0.0021	0.00231	0.00214	0.00234	0.923	1.05	0.938	1.05
2810425M01Rik	ENSMUSG00000097811	0.543531376066689	0.00114	0.0028	0.00089	0.0012	0.00045	3.218	0.667	1.072	0.345
Gm26710	ENSMUSG00000097013	0.675419201123684	0.00169	0.0031	0.00172	0.00075	0.00172	2.112	1.027	0.381	1.02
Gm26541	ENSMUSG00000097889	0.0599158635872093	0.00722	0.0055	0.00932	0.00607	0.005	0.734	1.677	0.804	0.645
Gm26896	ENSMUSG00000097718	0.459600478863332	0.00146	0.00098	0.00158	0.00058	0.00254	0.638	1.16	0.338	2.122
Gm26765	ENSMUSG00000097664	0.389659519361177	0.00087	0	0.00034	0.00246	0.00084	0	0.265	6.059	0.959
Gm26847	ENSMUSG00000097526	0.313780466126821	0.00097	0.00064	0.00052	0.00144	0.00165	0.628	0.395	1.738	2.06
A430046D13Rik	ENSMUSG00000097353	0.877178863340407	0.0092	0.01102	0.00786	0.01006	0.00992	1.238	0.767	1.125	1.1
Gm26517	ENSMUSG00000097159	0.813063393195072	0.00066	0.00108	0.00064	0.00029	0.00083	1.827	0.944	0.379	1.346
4931403G20Rik	ENSMUSG00000097329	0.619209670126351	0.00088	0.00194	0.00101	0.00056	0.00018	2.751	1.309	0.578	0.172
Gm26669	ENSMUSG00000097417	0.191729418321014	0.00037	0.00099	0.0004	0	0.00028	3.675	1.162	0	0.717
Gm26623	ENSMUSG00000097703	7.06219636348001e-57	0.26138	0.13616	0.19709	0.32926	0.41744	0.484	0.632	1.362	1.867
Gm26698	ENSMUSG00000097208	0.772621229812774	0.0009	4e-05	0.00125	0.00101	0.00061	0.038	1.977	1.158	0.626
Gm26764	ENSMUSG00000097667	0.366971973854238	0.00541	0.00878	0.00475	0.00257	0.0078	1.803	0.8	0.412	1.613
Gm26792	ENSMUSG00000096996	0.991530740123955	0.01046	0.01071	0.01048	0.01085	0.00976	1.028	1.004	1.049	0.919
4930552P12Rik	ENSMUSG00000097632	0.437685142466605	0.00189	0.00083	0.00385	0	0.0004	0.402	11.17	0	0.178
Gm26610	ENSMUSG00000097674	0.695349399525687	0.00224	0.00013	0.00262	0.00235	0.00276	0.05	1.351	1.064	1.306
Gm26762	ENSMUSG00000097660	0.700305955644903	0.00221	0.00195	0.00283	0.00237	0.00083	0.864	1.638	1.093	0.326
Gm26526	ENSMUSG00000096980	4.38922176071988e-13	0.10155	0.14873	0.10939	0.07168	0.08472	1.583	1.147	0.65	0.802
Gm26522	ENSMUSG00000097423	0.514052148627233	0.00132	0.00264	0.00084	0.00248	0.00015	2.371	0.492	2.506	0.093
Gm26857	ENSMUSG00000097860	0.472472922682877	0.00257	0.00341	0.00338	0.0016	0.00123	1.403	1.758	0.562	0.426
4930598A11Rik	ENSMUSG00000097005	0.806067184028603	0.00028	0	0.00033	0.00015	0.0005	0	1.416	0.477	2.252
Gm6297	ENSMUSG00000097123	0.843169242563291	0.00282	0.00111	0.00353	0.00306	0.00216	0.359	1.563	1.112	0.725
Gm26525	ENSMUSG00000096987	0.133448391303451	0.00593	0.00916	0.00548	0.00479	0.00595	1.694	0.873	0.765	1.004
Gm26867	ENSMUSG00000097873	0.00123577384367363	0.00094	0.00216	0.00096	0.00016	0.00093	2.913	1.04	0.137	0.99
Gm26606	ENSMUSG00000097337	0.623017915656868	0.01668	0.02222	0.01585	0.01244	0.01951	1.407	0.914	0.694	1.22
Gm26516	ENSMUSG00000097158	0.351239939836741	0.00141	0.00108	0.00118	0.00111	0.0025	0.738	0.744	0.742	2.182
Gm26615	ENSMUSG00000097088	0.546480481084683	0.00133	0.00245	0.00083	0.00072	0.00238	2.125	0.481	0.476	2.204
2700016F22Rik	ENSMUSG00000097731	0.359365798046616	0.00206	0.00337	0.00156	1e-05	0.00464	1.818	0.634	0.004	3.224
Gm26763	ENSMUSG00000097661	0.745060868263047	0.00471	0.004	0.0051	0.00442	0.00466	0.829	1.159	0.922	0.987
Gm26573	ENSMUSG00000096958	1.82869651401652e-81	0.1311	0.08228	0.06527	0.16945	0.27033	0.592	0.357	1.413	2.777
C230088H06Rik	ENSMUSG00000097168	1.71208940659349e-94	0.05739	0.01143	0.00902	0.09361	0.15759	0.176	0.094	1.997	4.761
Gm26624	ENSMUSG00000097122	4.54182578806742e-06	0.05529	0.06523	0.04671	0.06051	0.06157	1.215	0.753	1.125	1.145
Gm26840	ENSMUSG00000097728	0.72790062493345	0.00065	0.00139	0.00065	8e-05	0.0008	2.601	0.988	0.098	1.297
Gm26551	ENSMUSG00000097219	4.16800333884013e-11	0.74522	0.89121	0.75783	0.66144	0.7095	1.235	1.031	0.86	0.941
Gm26534	ENSMUSG00000097747	0.389659519361177	0.00292	0.0008	0.00394	0.00289	0.00216	0.245	1.861	0.986	0.696
Gm26836	ENSMUSG00000097051	0.607634196691635	0.00303	0.00474	0.00342	0.00153	0.00267	1.72	1.254	0.441	0.856
Gm26780	ENSMUSG00000097147	0.802397243286857	0.00421	0.00783	0.00461	0.00217	0.00306	2.162	1.186	0.452	0.682
2210008F06Rik	ENSMUSG00000097165	0.662353797389246	0.00211	2e-05	0.00327	0.00137	0.00181	0.008	2.747	0.59	0.831
Gm26563	ENSMUSG00000097335	0.748254122457605	0.0027	0.00321	0.00222	0.00428	0.0016	1.226	0.721	1.91	0.539
2010300F17Rik	ENSMUSG00000097289	0.000146470650492318	0.03072	0.00212	0.03053	0.05559	0.02281	0.06	0.989	2.366	0.699
Gm26668	ENSMUSG00000097410	0.011403796264362	0.85939	0.76426	0.87017	0.87192	0.88827	0.874	1.023	1.019	1.042
Gm16755	ENSMUSG00000097658	0.49697625932503	0.00374	0.00096	0.00376	0.00411	0.00525	0.229	1.009	1.13	1.555
Gm17586	ENSMUSG00000097062	0.835959327289797	0.01724	0.02006	0.01796	0.01638	0.01459	1.195	1.077	0.937	0.816
Gm34552	ENSMUSG00000113031	0.576165994277275	0.00228	0.00158	0.002	0.0027	0.00291	0.661	0.802	1.253	1.371
Dbpht2	ENSMUSG00000029878	0.670600403677889	0.00236	0.00258	0.0023	0.00161	0.00323	1.108	0.952	0.624	1.5
Gm14817	ENSMUSG00000085669	0.0105552272179265	0.00038	0.00168	0.00027	0	0.00017	9.614	0.566	0	0.39
Gm14123	ENSMUSG00000086407	0.698526172771206	0.00022	3e-05	0.00039	5e-05	0.00018	0.119	4.297	0.185	0.783
Gm16835	ENSMUSG00000087479	0.217278816619319	0.00884	0.00667	0.01228	0.00638	0.00546	0.726	2.003	0.667	0.565
B230317F23Rik	ENSMUSG00000045746	0.845627595787561	0.00042	0.00032	0.00028	0.00036	0.00087	0.733	0.53	0.823	2.789
Gm12602	ENSMUSG00000085569	0.522258229946461	0.02214	0.01547	0.02032	0.02647	0.02601	0.666	0.862	1.267	1.227
Wincr1	ENSMUSG00000085183	8.09377166784516e-05	0.03349	0.00255	0.03172	0.05188	0.03828	0.066	0.909	1.843	1.184
Gm40723	ENSMUSG00000112134	0.700305955644903	0.00171	0.00018	0.00228	0.00165	0.00157	0.092	1.81	0.955	0.9
Gm33195	ENSMUSG00000113780	0.584891664752797	0.00059	0	0.00105	0.00055	0	0	4.73	0.918	0
Gm48284	ENSMUSG00000111504	0.613090172787947	0.00284	0.00546	0.00255	0.00179	0.00286	2.255	0.83	0.568	1.008
1700124L16Rik	ENSMUSG00000099354	0.70748312191953	0.00018	1e-05	0.00015	0.00042	6e-05	0.05	0.77	4.065	0.296
5830448L01Rik	ENSMUSG00000115007	0.153752337257854	0.00601	0.00445	0.00819	0.00449	0.00393	0.711	1.911	0.696	0.604
Gm49024	ENSMUSG00000115575	0.733842150836674	0.00996	0.00731	0.0107	0.00982	0.01034	0.704	1.141	0.982	1.048
4930555A03Rik	ENSMUSG00000106157	0.534437235158835	0.00225	0	0.00354	0.00305	0	0	2.886	1.514	0
Gm10516	ENSMUSG00000097316	0.0997721942510082	0.01588	0.03097	0.01203	0.01696	0.01262	2.303	0.636	1.089	0.757
Peak1os	ENSMUSG00000097111	0.888001047680295	0.00458	0.00347	0.00528	0.00331	0.00527	0.728	1.308	0.668	1.193
Gm21123	ENSMUSG00000109700	0.911276539421104	0.00173	0.00113	0.00164	0.00205	0.00198	0.618	0.912	1.252	1.187
C78859	ENSMUSG00000110710	0.871473912772728	0.00131	0.00209	0.00121	0.00178	0.00045	1.761	0.869	1.511	0.296
Gm34821	ENSMUSG00000109186	1.39245165590622e-81	0.00855	0.00085	0.00234	0.00736	0.02942	0.087	0.174	0.828	8.44
Gm20163	ENSMUSG00000110611	0.642953595456048	0.00268	0.0014	0.00296	0.00354	0.00195	0.485	1.206	1.458	0.683
Gm38150	ENSMUSG00000103164	0.90725172492613	0.00179	0.00261	0.00168	0.00224	0.00093	1.573	0.896	1.35	0.465
Gm47163	ENSMUSG00000111977	0.098770744036331	0.00522	0.01259	0.00551	0.0046	4e-05	3.121	1.104	0.851	0.006
Gm15917	ENSMUSG00000090034	0.046027766451325	0.00045	0.00175	0.00022	0.0003	0.00022	7.232	0.346	0.607	0.434
2810403D21Rik	ENSMUSG00000086629	0.381270239884194	0.03272	0.02906	0.03117	0.0311	0.0407	0.872	0.918	0.937	1.322
Gm29374	ENSMUSG00000099839	0.270481193152352	0.00345	0.00142	0.00472	0.00294	0.00263	0.376	1.924	0.817	0.72
Gm12781	ENSMUSG00000085923	0.748407672705477	0.00103	0.00069	0.00197	0.00025	3e-05	0.636	6.887	0.199	0.024
Gm46440	ENSMUSG00000114516	2.28864414890307e-32	0.64373	0.49369	0.57106	0.73551	0.80877	0.739	0.815	1.192	1.34
Gm42476	ENSMUSG00000106293	0.465235334686278	0.00084	0.00129	0.00105	0.00065	0.00027	1.675	1.553	0.723	0.276
Gm10371	ENSMUSG00000072589	0.927033802009746	0.00148	0.00153	0.00142	0.00185	0.00116	1.04	0.928	1.347	0.745
Gm13056	ENSMUSG00000085395	0.0481274216658204	0.04018	0.02686	0.04811	0.0303	0.04313	0.635	1.418	0.704	1.093
Gm11131	ENSMUSG00000079505	0.650739017270318	0.00235	0.00389	0.00159	0.00279	0.00248	1.848	0.538	1.253	1.068
Gm7598	ENSMUSG00000087390	0.155133652625469	0.0014	0.00095	0.00135	0.00201	0.00115	0.643	0.934	1.636	0.785
Gm13778	ENSMUSG00000086495	0.672553277584203	0.00064	0.00015	0.00099	0.00032	0.00058	0.209	2.704	0.436	0.886
Gm37696	ENSMUSG00000103473	0.922658034973432	0.00432	0.00386	0.00371	0.00416	0.00619	0.879	0.774	0.953	1.603
Gm17259	ENSMUSG00000097793	0.561756493451469	0.00509	0.00252	0.00491	0.00716	0.00494	0.458	0.939	1.596	0.964
Gm47484	ENSMUSG00000113529	0.899589922407011	0.0007	0.00062	0.00058	0.00108	0.00057	0.872	0.736	1.844	0.783
5430402O13Rik	ENSMUSG00000085776	0.652963523451166	0.00146	0.00227	0.00187	0.0006	0.00094	1.711	1.652	0.352	0.594
Gm12861	ENSMUSG00000085895	0.167238380928732	0.00478	0.00311	0.0052	0.00472	0.00506	0.616	1.171	0.984	1.075
Gm48617	ENSMUSG00000113764	2.83159527036258e-09	0.01665	0.05404	0.01173	0.00376	0.01605	5.086	0.571	0.184	0.955
Gm29684	ENSMUSG00000112481	0.638374065334397	0.00105	0.00206	0.00128	0.00044	0.00052	2.32	1.467	0.358	0.441
Gm35135	ENSMUSG00000111982	0.0893631136127167	0.018	0.01058	0.02115	0.0144	0.02032	0.551	1.363	0.756	1.165
Gm6556	ENSMUSG00000097806	0.800676422045972	0.0044	0.00522	0.0051	0.00408	0.0026	1.223	1.326	0.908	0.538
1110046J04Rik	ENSMUSG00000085457	0.752869104981358	0.04143	0.03541	0.04432	0.03826	0.04285	0.835	1.132	0.903	1.043
A830029E22Rik	ENSMUSG00000103695	0.912171579534948	0.00112	0.00172	0.00085	0.00144	0.00095	1.676	0.635	1.398	0.816
E130202H07Rik	ENSMUSG00000115092	0.535284243395917	0.0004	0.00035	0.00072	0	0.00019	0.855	4.732	0	0.42
Gm16153	ENSMUSG00000085687	0.803767335456485	0.00961	0.01325	0.0107	0.00872	0.00557	1.469	1.224	0.884	0.526
Gm17354	ENSMUSG00000091985	0.878966262237573	0.01354	0.0161	0.013	0.01177	0.01501	1.226	0.93	0.837	1.138
Gm6787	ENSMUSG00000086404	0.00150445555362882	0.04259	0.03197	0.04318	0.04542	0.04554	0.722	1.025	1.088	1.088
2810405F17Rik	ENSMUSG00000101493	0.558623799144201	0.0089	0.00457	0.00992	0.00755	0.01124	0.476	1.225	0.813	1.349
6720483E21Rik	ENSMUSG00000097934	0.527581476377631	0.00119	6e-05	0.00144	0.00227	0.00016	0.044	1.459	2.598	0.111
2210406O10Rik	ENSMUSG00000039563	0.458924548433688	0.00462	0.00189	0.00663	0.00305	0.00385	0.373	2.181	0.6	0.8
C530044C16Rik	ENSMUSG00000107667	0.289963645000657	0.00072	6e-05	0.00151	0	0.00025	0.072	14.996	0	0.298
Gm12158	ENSMUSG00000085784	1.97808242769112e-11	0.02035	0.05895	0.01572	0.01078	0.01437	4.174	0.655	0.466	0.659
Gm5608	ENSMUSG00000110278	0.699752629724023	0.0003	0.0006	0.00023	0.00013	0.00041	2.438	0.665	0.379	1.54
4930525G20Rik	ENSMUSG00000097276	0.261822961291435	0.00176	0.00587	0.00119	4e-05	0.00209	5.37	0.54	0.018	1.248
Gm13523	ENSMUSG00000087496	0.673456326257307	0.0016	0.00246	0.00105	0.00198	0.00181	1.68	0.515	1.325	1.165
Gm16984	ENSMUSG00000085962	0.0616615570275659	0.00103	0.00223	0.00139	0.00024	0.00027	2.662	1.866	0.191	0.222
Gm15527	ENSMUSG00000086946	0.757377797861017	0.00073	0.00171	0.00094	8e-05	0.00031	2.986	1.659	0.087	0.372
Gm34868	ENSMUSG00000112784	0.738443648528742	0.00074	0.00089	0.00049	0.00117	0.00069	1.246	0.524	1.909	0.92
Snhg5	ENSMUSG00000097195	8.26168712882963e-13	0.43367	0.39224	0.35658	0.53014	0.52603	0.891	0.721	1.307	1.279
Gm48882	ENSMUSG00000112593	0.905391603048809	0.00102	0.00112	0.00123	0.00095	0.00054	1.119	1.449	0.915	0.476
Gm49357	ENSMUSG00000113295	0.0341162674091847	0.12062	0.10704	0.1206	0.13196	0.11724	0.872	1	1.125	0.965
1700061I17Rik	ENSMUSG00000028009	0.897133079103283	0.0006	0.0011	0.00063	0.0003	0.00049	2.138	1.113	0.44	0.789
Gm43569	ENSMUSG00000106194	0.84028562728551	0.00142	0.00108	0.00201	0.00062	0.00126	0.731	2.1	0.375	0.862
AC160966.1	ENSMUSG00000111511	0.114582467601055	0.00362	0.00183	0.00234	0.00691	0.00397	0.468	0.506	2.596	1.123
Gm35940	ENSMUSG00000110981	0.014236694145656	0.0514	0.01415	0.05097	0.05782	0.07145	0.247	0.985	1.167	1.535
4930556M19Rik	ENSMUSG00000096971	0.0795087468484211	0.01711	0.00582	0.02019	0.01285	0.02309	0.307	1.376	0.7	1.474
F630206G17Rik	ENSMUSG00000086686	4.38922176071988e-13	2.64861	2.24033	2.74344	2.70925	2.65487	0.825	1.066	1.03	1.003
Gm47525	ENSMUSG00000112274	0.511092155885158	0.0012	0.00198	0.00093	0.0004	0.00216	1.852	0.662	0.281	2.246
4732491K20Rik	ENSMUSG00000097350	0.651545301921813	0.01765	0.01521	0.01975	0.01964	0.01234	0.843	1.235	1.15	0.652
Gm48814	ENSMUSG00000111156	0.447138927745617	0.0006	0.00115	0.00098	0	5e-05	2.235	3.232	0	0.068
Gm40513	ENSMUSG00000111726	0.462577743141744	0.00113	0.00096	0.00053	0.00324	0.00016	0.832	0.331	6.313	0.118
Gm27240	ENSMUSG00000098843	0.503370593976168	0.00139	0.00049	0.002	0.00131	0.00074	0.319	2.206	0.927	0.478
Gm28502	ENSMUSG00000099452	0.734211159405934	0.00056	0.00057	0.00089	0	0.00045	1.024	2.972	0	0.769
Dnmt3aos	ENSMUSG00000073242	0.546960985563116	0.00867	0	0.01115	0.01278	0.00452	0	1.658	1.708	0.467
Gm45091	ENSMUSG00000108624	0.0564513659779428	0.00261	0.00681	0.00241	0.00138	0.0015	3.515	0.87	0.464	0.52
Gm48228	ENSMUSG00000114036	0.0388328565976893	0.03504	0.03783	0.03713	0.03498	0.02842	1.094	1.112	0.998	0.776
Gm40977	ENSMUSG00000113566	0.119759299237428	0.00415	0.00405	0.00363	0.00546	0.00387	0.973	0.797	1.45	0.918
Gm38048	ENSMUSG00000102437	0.199928481471438	0.05585	0.04029	0.06366	0.04743	0.05899	0.69	1.281	0.814	1.071
A330015K06Rik	ENSMUSG00000104093	0.546829113551019	0.00264	0.00266	0.00344	0.00291	0.00052	1.009	1.709	1.136	0.165
Gm31683	ENSMUSG00000114662	0.0108601387167559	0.00289	0.00209	0.00234	0.00131	0.00654	0.691	0.703	0.391	3.254
2310039L15Rik	ENSMUSG00000100550	0.0665379007434519	0.00025	0.00086	0.0002	0.00016	3e-05	5.611	0.69	0.579	0.098
1700108F19Rik	ENSMUSG00000101009	0.326861635665281	0.00055	0.00206	0.00041	0.00028	0.00011	6.712	0.62	0.446	0.168
Gm49334	ENSMUSG00000111809	0.459600478863332	0.19425	0.18049	0.19563	0.20094	0.19318	0.919	1.013	1.045	0.993
Gm15777	ENSMUSG00000085269	0.166896823297419	0.00038	0.00127	9e-05	0.00024	0.00058	5.313	0.146	0.565	1.728
Gm26628	ENSMUSG00000097133	0.55127400467185	0.00044	9e-05	0.00073	0.00044	4e-05	0.181	3.375	0.998	0.074
A730090N16Rik	ENSMUSG00000090120	0.290203179529075	0.00491	0.00703	0.00564	0.00275	0.00424	1.539	1.302	0.497	0.836
Gm47843	ENSMUSG00000111894	0.544523647278081	0.00411	0.00085	0.00537	0.00411	0.00356	0.183	1.726	1.001	0.839
Etohd2	ENSMUSG00000089875	0.678789963630587	0.00742	0.01197	0.00786	0.006	0.00484	1.789	1.111	0.765	0.601
Gm19276	ENSMUSG00000115151	0.47486206535813	0.00205	0.00457	0.00189	0.00223	0.0004	2.79	0.871	1.119	0.164
Gm45509	ENSMUSG00000109781	5.88566783957586e-06	0.01291	0.00613	0.00892	0.014	0.02548	0.438	0.556	1.112	2.584
4930431P22Rik	ENSMUSG00000115709	0.651545301921813	0.00045	0	0.00051	0.0007	0.00035	0	1.262	1.862	0.74
Gm30246	ENSMUSG00000115817	0.625204474007815	0.00365	0.00153	0.0038	0.00266	0.00596	0.383	1.076	0.675	1.929
Trerf1	ENSMUSG00000064043	0.437633032371464	0.09382	0.09675	0.09233	0.07854	0.11271	1.036	0.972	0.799	1.263
Gm48969	ENSMUSG00000115596	0.546960985563116	0.0007	0.00022	0.00104	0.00028	0.00075	0.283	2.432	0.341	1.092
Bach2os	ENSMUSG00000086150	0.582044112079636	0.00176	0.00049	0.00283	0.00175	0.00023	0.25	3.12	0.995	0.108
Gm11867	ENSMUSG00000087402	3.28388333334909e-82	0.00529	0.00019	0.00102	0.00339	0.02079	0.031	0.118	0.58	13.511
D830039M14Rik	ENSMUSG00000043126	0.543531376066689	0.00124	0.00023	0.00206	0.00127	7e-05	0.164	3.489	1.03	0.046
BC051226	ENSMUSG00000092564	0.150824288081509	0.00251	0.00551	0.00118	0.00365	0.00204	2.726	0.333	1.679	0.779
Gm17056	ENSMUSG00000090387	0.670735945591246	0.02749	0.03111	0.02884	0.02181	0.02841	1.156	1.092	0.749	1.042
Gm20522	ENSMUSG00000092241	0.152218097595855	0.00518	0.0025	0.0061	0.0035	0.00694	0.446	1.369	0.618	1.46
Gm16170	ENSMUSG00000086245	0.840705284246805	0.00074	0.00087	0.00075	0.00035	0.0011	1.205	1.016	0.408	1.675
Gm26822	ENSMUSG00000096921	0.132351230341871	0.00256	0.00159	0.00299	0.00213	0.00276	0.586	1.349	0.793	1.1
Gm48913	ENSMUSG00000115339	0.239906214614644	0.00036	0	0.00019	0.00103	0.00023	0	0.383	6.245	0.588
Gm13563	ENSMUSG00000085767	0.719890589812164	0.00276	0.00342	0.00292	0.00226	0.00251	1.288	1.108	0.777	0.889
C330011M18Rik	ENSMUSG00000056753	0.000153894373103888	0.0063	0.01959	0.00452	0.00373	0.00382	4.715	0.587	0.53	0.554
Mir17hg	ENSMUSG00000089726	0.00034445718101115	0.02609	0.00607	0.01955	0.04422	0.03422	0.207	0.626	2.123	1.418
Gm26655	ENSMUSG00000097822	0.0123885378406018	0.06155	0.06917	0.05782	0.06521	0.06033	1.147	0.897	1.078	0.975
Gm45030	ENSMUSG00000109338	0.927844211516598	0.00072	0.00102	0.00078	0.00035	0.00081	1.514	1.155	0.421	1.156
E430024I08Rik	ENSMUSG00000112964	3.8450548309934e-09	0.0534	0.0945	0.04547	0.03993	0.05763	2.02	0.762	0.697	1.1
Gm29443	ENSMUSG00000100583	0.888001047680295	0.00195	0.00254	0.00187	0.00195	0.00171	1.371	0.931	1	0.852
4933431G14Rik	ENSMUSG00000108709	0.587950304258656	0.00104	0.00026	0.00209	4e-05	0.00038	0.223	9.871	0.03	0.316
Gm19325	ENSMUSG00000101365	0.423293070535636	0.00276	0.00251	0.00295	0.00117	0.00434	0.896	1.131	0.363	1.825
Gm43732	ENSMUSG00000105856	4.98094490546547e-06	0.00074	0.00412	0.00034	8e-05	0	21.247	0.322	0.086	0
4930412C18Rik	ENSMUSG00000085558	0.809503856706888	0.00389	0.00253	0.00482	0.00429	0.00233	0.615	1.521	1.135	0.545
Gm47467	ENSMUSG00000113019	0.303358325897798	0.00552	0.00677	0.00495	0.00499	0.00653	1.273	0.829	0.879	1.238
Gm47469	ENSMUSG00000113047	9.17590735241e-08	0.0211	0.03964	0.01648	0.01704	0.02303	2.189	0.666	0.765	1.116
1700096K18Rik	ENSMUSG00000101856	0.37634953448298	0.01193	0.01212	0.01375	0.01313	0.00629	1.019	1.311	1.134	0.473
Gm48486	ENSMUSG00000111183	0.0897099995487754	0.00664	0.00276	0.00763	0.00707	0.00669	0.38	1.3	1.084	1.009
Gm43020	ENSMUSG00000104846	0.459600478863332	0.00381	0.0024	0.00519	0.00323	0.00236	0.595	1.91	0.812	0.567
B430212C06Rik	ENSMUSG00000046415	0.803767335456485	0.00064	0.00031	0.00064	0.00069	0.00084	0.445	0.987	1.097	1.409
Gm14547	ENSMUSG00000086834	0.258849505826743	0.00884	0.00319	0.00932	0.01137	0.00886	0.327	1.101	1.403	1.003
Gm13861	ENSMUSG00000085382	0.868127787542522	0.00054	0.00076	0.00075	0.00039	0.00011	1.497	1.958	0.664	0.17
Npn2	ENSMUSG00000060411	0.704436656435302	0.00259	0.00171	0.00276	0.00347	0.00182	0.625	1.122	1.483	0.654
Gm15866	ENSMUSG00000087290	0.476152710838519	0.00162	0.00347	0.00152	8e-05	0.0023	2.626	0.896	0.039	1.58
4930477G07Rik	ENSMUSG00000113268	0.74984115874342	0.00449	0.00477	0.00467	0.00383	0.00467	1.072	1.071	0.817	1.049
B230119M05Rik	ENSMUSG00000087024	0.578574136182857	0.00058	0.0015	0.00033	0.00061	0.00047	3.436	0.422	1.058	0.767
Gm38832	ENSMUSG00000108371	0.585137873018299	0.00145	0	0.00214	0.00209	0.00019	0	2.352	1.648	0.108
Gm46430	ENSMUSG00000113204	8.21798474041763e-06	0.05919	0.09487	0.04897	0.05086	0.06652	1.775	0.728	0.826	1.159
Gm20468	ENSMUSG00000092539	0.782713353684704	0.00055	0.00101	0.00048	0.00038	0.00058	2.121	0.791	0.633	1.068
1700041M19Rik	ENSMUSG00000100857	1.33835334688162e-05	0.02322	0.01917	0.0273	0.02198	0.01833	0.803	1.365	0.932	0.751
4933423P22Rik	ENSMUSG00000085471	0.696777467777769	0.00065	0.00075	0.00049	6e-05	0.0016	1.187	0.636	0.073	3.841
D330023K18Rik	ENSMUSG00000087269	0.347795114607154	0.02674	0.02447	0.03025	0.01986	0.02833	0.903	1.262	0.691	1.075
BC065397	ENSMUSG00000087368	0.298116741712564	0.00982	0.00859	0.01312	0.00684	0.00667	0.858	1.819	0.64	0.63
5730420D15Rik	ENSMUSG00000097766	0.838948783639074	0.00058	0.00041	0.00048	0.00047	0.00105	0.679	0.732	0.773	2.27
Meg3	ENSMUSG00000021268	0.0123778739784679	0.33657	0.339	0.39771	0.25784	0.28756	1.008	1.379	0.717	0.825
Emx2os	ENSMUSG00000087095	0.0272356269936511	0.05979	0.09349	0.0562	0.04621	0.05958	1.72	0.898	0.725	0.996
Gm47599	ENSMUSG00000112261	0.578574136182857	0.00116	0.00025	0.00128	0.00205	0.00051	0.192	1.2	2.274	0.387
AI839979	ENSMUSG00000107355	0.270527023527066	0.00734	0.00344	0.01112	0.00291	0.00669	0.432	2.55	0.337	0.892
Gm43660	ENSMUSG00000107352	0.173775190554475	0.00324	0.00674	0.00437	0.00062	0.00123	2.517	1.857	0.155	0.33
Gm29242	ENSMUSG00000101233	4.96376079533896e-06	0.32756	0.39597	0.31578	0.32578	0.30755	1.251	0.937	0.993	0.925
Gm17382	ENSMUSG00000078838	0.542080108651709	0.00193	0.00375	0.00156	0.00149	0.00197	2.294	0.703	0.725	1.027
4930447N08Rik	ENSMUSG00000106583	0.957970357378571	0.00034	0.00024	0.00032	0.00031	0.0005	0.673	0.893	0.889	1.665
BE692007	ENSMUSG00000099757	0.78219927788194	0.01014	0.01801	0.00894	0.01272	0.00426	2.031	0.807	1.355	0.368
A230072E10Rik	ENSMUSG00000084771	0.573001533161548	0.00069	2e-05	0.00109	0.00083	7e-05	0.025	2.971	1.291	0.084
C530005A16Rik	ENSMUSG00000085408	0.483825081345908	0.00224	0.00091	0.00198	0.0019	0.00418	0.371	0.808	0.812	2.361
Gm47882	ENSMUSG00000113811	6.59148385886662e-32	0.15282	0.11244	0.13079	0.19195	0.1862	0.706	0.768	1.357	1.287
BB557941	ENSMUSG00000084938	0.23399351332485	0.00395	0	0.00395	0.00689	0.00336	0	1.001	2.226	0.821
BC028777	ENSMUSG00000085185	0.465667582324244	0.00153	0.00011	0.00256	0.00077	0.0011	0.063	3.553	0.44	0.673
Gm4419	ENSMUSG00000097055	0.487029212531965	0.01637	0.00835	0.01724	0.0174	0.01889	0.473	1.1	1.083	1.199
Gm16185	ENSMUSG00000084911	0.295843989588526	0.00798	0.01658	0.00748	0.00417	0.00736	2.517	0.894	0.459	0.906
Gm11274	ENSMUSG00000085331	0.498246425310672	0.0009	0.00253	0.00056	0.00013	0.0014	3.978	0.479	0.116	1.798
Gm43714	ENSMUSG00000105512	0.0700621358614589	0.00105	0.00092	0.00074	0.00028	0.0027	0.862	0.576	0.221	4.185
4933412O06Rik	ENSMUSG00000113960	0.853003992881668	0.00222	0.00286	0.00208	0.00155	0.00287	1.348	0.891	0.641	1.388
Gm7008	ENSMUSG00000035983	0.261822961291435	0.00319	0.00095	0.00473	0.00288	0.00166	0.268	2.395	0.878	0.467
Gm9889	ENSMUSG00000052769	0.845627595787561	0.00139	0.00124	0.00231	4e-05	0.00095	0.88	3.524	0.022	0.637
Gm16596	ENSMUSG00000097788	0.990345091155516	0.0005	0.00049	0.00054	0.00041	0.00052	0.98	1.149	0.783	1.052
D830024N08Rik	ENSMUSG00000110580	0.952127797746938	0.0016	0.00183	0.00175	0.0017	0.00096	1.174	1.187	1.085	0.548
A530046M15Rik	ENSMUSG00000113338	0.00726760411613017	0.01255	0.00457	0.01799	0.01311	0.00529	0.33	2.178	1.058	0.37
Gm48444	ENSMUSG00000113224	0.430137481717631	0.00323	0.00419	0.00385	0.00311	0.00131	1.361	1.4	0.952	0.354
Gm28875	ENSMUSG00000100975	0.000823522649631916	0.34432	0.46456	0.30511	0.3201	0.37531	1.43	0.813	0.911	1.114
A230005M16Rik	ENSMUSG00000087612	0.603207508125226	0.00021	0	0.0002	0	0.00063	0	0.914	0	5.848
A930005H10Rik	ENSMUSG00000054426	0.72790062493345	0.01183	0.00941	0.01287	0.01308	0.00973	0.77	1.17	1.141	0.789
A930012O16Rik	ENSMUSG00000054181	0.476628884738711	0.00971	0.01552	0.00946	0.00695	0.00932	1.769	0.955	0.661	0.95
4930453C13Rik	ENSMUSG00000113987	0.727689791766345	0.00066	0.00045	0.00071	0.00034	0.00103	0.654	1.166	0.455	1.829
9530026P05Rik	ENSMUSG00000097462	0.0278062157545588	0.00451	0.01113	0.00406	0.00308	0.00246	3.235	0.835	0.626	0.492
Gm45051	ENSMUSG00000108435	0.292000410780441	0.00449	0.00244	0.00564	0.0038	0.00412	0.507	1.577	0.811	0.901
Gm37359	ENSMUSG00000103620	0.483219847857264	0.00105	0.00029	0.00184	0.00086	3e-05	0.248	4.317	0.78	0.023
4930430E12Rik	ENSMUSG00000085295	0.700305955644903	0.02895	0.02006	0.02886	0.03631	0.02698	0.66	0.995	1.354	0.917
Gm45768	ENSMUSG00000108434	0.912331341005208	0.00163	0.00244	0.0023	0.00122	3e-05	1.624	2.082	0.696	0.015
Gm26782	ENSMUSG00000097431	0.13804457943236	0.12911	0.14274	0.13301	0.1339	0.10509	1.125	1.055	1.048	0.779
Gm28730	ENSMUSG00000101603	0.0819729232665272	0.00086	0.0018	0.00036	0.00094	0.00125	2.535	0.286	1.12	1.629
Gm15983	ENSMUSG00000087168	0.534437235158835	0.00368	0.00885	0.00366	0.00197	0.00201	3.113	0.991	0.472	0.492
Gm9752	ENSMUSG00000025450	0.879092441914535	0.00329	0.0019	0.00324	0.00425	0.00326	0.541	0.976	1.414	0.99
C430049B03Rik	ENSMUSG00000087365	0.000541302029530771	0.01587	0.03513	0.0111	0.00928	0.02056	2.752	0.565	0.522	1.395
Gm15559	ENSMUSG00000086401	0.800676422045972	0.00311	0.00177	0.00282	0.00324	0.00456	0.533	0.845	1.056	1.656
Mir155hg	ENSMUSG00000097418	0.476152710838519	0.02451	0.01334	0.02733	0.02407	0.02659	0.507	1.226	0.977	1.108
4933406P04Rik	ENSMUSG00000069713	0.407409286146069	0.0072	0.01196	0.00787	0.00246	0.00775	1.861	1.181	0.287	1.098
Gm47884	ENSMUSG00000113310	0.871333779259144	0.00178	0.00161	0.00233	0.00154	0.00092	0.891	1.736	0.834	0.463
Gm4425	ENSMUSG00000093846	8.19601396496597e-06	0.00322	0.00195	0.00249	0.00593	0.00268	0.569	0.654	2.432	0.798
Gm16618	ENSMUSG00000086837	0.770331681036152	0.00191	0.0018	0.00272	0.00077	0.00146	0.936	2.148	0.344	0.724
C030034L19Rik	ENSMUSG00000097365	0.505665345062965	0.00167	0.00017	0.00179	3e-05	0.00435	0.089	1.139	0.014	4.273
A230060F14Rik	ENSMUSG00000097692	0.651545301921813	0.00234	0.00275	0.00322	0.00167	0.00084	1.209	1.954	0.659	0.311
Gm37854	ENSMUSG00000102892	0.809503856706888	0.00077	6e-05	0.00101	0.00051	0.00104	0.068	1.726	0.599	1.468
Gm26650	ENSMUSG00000097278	0.129243431108219	0.00291	0.00169	0.00287	0.00338	0.00334	0.543	0.974	1.217	1.189
Eprn	ENSMUSG00000113346	0.0280701678713876	0.00121	0	0.00072	0.00334	0.00075	0	0.448	5.598	0.565
2810032G03Rik	ENSMUSG00000037735	0.0483434089737216	0.01927	0.03526	0.02027	0.0129	0.01298	2.112	1.097	0.611	0.624
A930024E05Rik	ENSMUSG00000056735	0.345874543423849	0.00476	0.00295	0.00426	0.00806	0.00339	0.584	0.825	2.119	0.665
Airn	ENSMUSG00000078247	0.0168040471789372	0.03405	0.05478	0.02945	0.0321	0.03194	1.784	0.782	0.927	0.924
3110083C13Rik	ENSMUSG00000097303	0.351239939836741	0.00242	0	0.00367	0.00232	0.00144	0	2.553	0.947	0.542
Gm47270	ENSMUSG00000111722	0.487029212531965	0.0005	0.00083	0.00035	0.001	2e-05	1.87	0.567	2.854	0.033
4933405D12Rik	ENSMUSG00000097852	0.821269160459641	0.00059	0.00069	0.00075	0.00025	0.00056	1.196	1.611	0.361	0.934
Gm28535	ENSMUSG00000101172	0.734211159405934	0.00142	0.00144	0.00179	0.00113	0.00088	1.018	1.598	0.753	0.569
Gm12031	ENSMUSG00000085035	0.602624121763908	0.00087	0.00021	0.00039	0.00159	0.00162	0.214	0.31	2.392	2.337
Gm36033	ENSMUSG00000111058	0.0224593887656567	0.01082	0.0134	0.01412	0.00578	0.00734	1.288	1.719	0.47	0.629
Gm49417	ENSMUSG00000115186	0.519503942553149	0.00115	0.00198	0.00136	0.00051	0.0008	1.955	1.392	0.383	0.651
Snhg10	ENSMUSG00000113722	0.501151195738388	0.03715	0.02956	0.03899	0.03459	0.04137	0.77	1.092	0.913	1.145
Gm17227	ENSMUSG00000091558	0.532177679357474	0.00059	0.00126	0.00048	0.00039	0.00059	2.61	0.711	0.602	0.999
Gm20717	ENSMUSG00000093695	0.766161003981971	0.00216	0.00238	0.0029	0.00244	0	1.122	1.845	1.176	0
E330013P04Rik	ENSMUSG00000053117	0.945170866742186	0.02828	0.02875	0.03025	0.02501	0.02724	1.02	1.132	0.856	0.955
Gm15787	ENSMUSG00000086247	0.432968930975194	0.00529	0.00632	0.0057	0.00251	0.00685	1.233	1.147	0.411	1.394
Prox2os	ENSMUSG00000093629	0.672504791077183	0.00111	0.00086	0.00144	0.00136	0.00023	0.749	1.705	1.315	0.174
Snhg7os	ENSMUSG00000086775	0.98871577398136	0.00282	0.00257	0.00276	0.00272	0.00323	0.899	0.966	0.956	1.189
4833445I07Rik	ENSMUSG00000103103	0.0509078832185585	0.0171	0.02453	0.01966	0.01685	0.00631	1.543	1.304	0.981	0.32
Gm48795	ENSMUSG00000114117	0.518669109675557	0.06094	0.06067	0.06454	0.05646	0.05819	0.995	1.111	0.907	0.944
Scarletltr	ENSMUSG00000093759	0.743767619810271	0.00184	0.00169	0.00227	0.0013	0.00158	0.91	1.518	0.653	0.833
Gm13075	ENSMUSG00000086061	0.91822573091695	0.00105	0.00053	0.00129	0.001	0.00093	0.468	1.501	0.939	0.862
Gm34648	ENSMUSG00000106828	0.841532407282563	0.0006	0.00055	0.00075	0.00043	0.00048	0.91	1.57	0.667	0.769
Gm13375	ENSMUSG00000075514	0.349853138227691	0.06505	0.07955	0.06543	0.05589	0.06443	1.268	1.011	0.825	0.988
Gm12089	ENSMUSG00000085165	0.719890589812164	0.00139	0.00237	0.00147	0.00079	0.00122	1.915	1.103	0.504	0.849
D030047H15Rik	ENSMUSG00000085886	0.652963523451166	0.00061	0.0008	0.00076	0.00021	0.00061	1.374	1.532	0.287	0.994
U90926	ENSMUSG00000029409	0.0121586449316311	0.12142	0.02464	0.14206	0.14379	0.11784	0.18	1.351	1.251	0.964
Gm43109	ENSMUSG00000104653	0.00771219114359039	0.0014	0.00568	0.00091	0.00025	0.00081	7.96	0.507	0.144	0.524
4930573C15Rik	ENSMUSG00000106020	0.662353797389246	0.00295	0.00298	0.00375	0.00241	0.00176	1.011	1.612	0.775	0.543
Gm13203	ENSMUSG00000087273	0.748254122457605	0.00613	0.00636	0.00487	0.00753	0.00722	1.043	0.683	1.315	1.23
4921504A21Rik	ENSMUSG00000097626	0.95919244194677	0.00464	0.00473	0.00508	0.00403	0.00427	1.023	1.185	0.837	0.903
Gm19412	ENSMUSG00000101438	0.000381031198449064	0.00181	0.00194	0.00278	0.00091	0.00055	1.087	2.668	0.441	0.261
Gm12580	ENSMUSG00000086470	0.823047718460973	0.00027	0.00034	0.00038	4e-05	0.00023	1.304	2.095	0.119	0.819
Gm16006	ENSMUSG00000090002	0.734211159405934	0.00929	0.00612	0.00863	0.01157	0.0104	0.625	0.88	1.342	1.153
9430037G07Rik	ENSMUSG00000097073	0.459600478863332	0.01849	0.01369	0.01853	0.01987	0.02024	0.711	1.004	1.098	1.12
Gm40123	ENSMUSG00000105961	0.487029212531965	0.00134	0.00162	0.00096	0.00135	0.00197	1.255	0.586	1.013	1.665
BC065403	ENSMUSG00000097211	0.680267893043839	0.00214	0.00162	0.00289	0.00138	0.00167	0.73	1.874	0.586	0.743
Gm40548	ENSMUSG00000113236	0.649788647716767	0.00076	8e-05	0.00076	0.00078	0.00125	0.091	0.989	1.026	1.93
Gm49064	ENSMUSG00000114771	0.4572971309574	0.00099	0.00228	0.00099	0.00107	0	2.902	0.993	1.1	0
Gm34678	ENSMUSG00000115284	0.798333172636144	0.00058	0.00029	0.00053	0.00056	0.00092	0.461	0.852	0.953	1.84
3110070M22Rik	ENSMUSG00000074635	0.124547899880963	0.01681	0.02626	0.01714	0.01329	0.01341	1.718	1.036	0.745	0.76
Gm49207	ENSMUSG00000115497	6.54341567174104e-19	0.28297	0.22994	0.25715	0.33649	0.3173	0.789	0.848	1.258	1.155
2610507I01Rik	ENSMUSG00000085882	0.457372151871451	0.01367	0.01935	0.0128	0.01514	0.00988	1.517	0.892	1.143	0.677
4732440D04Rik	ENSMUSG00000090031	0.00400814048877031	0.03256	0.02496	0.04563	0.01602	0.02749	0.739	2.051	0.429	0.814
5033430I15Rik	ENSMUSG00000038152	0.00130827159361402	0.0227	0.0094	0.02357	0.03167	0.01984	0.378	1.071	1.576	0.848
Tmem134	ENSMUSG00000024845	0.488803780117865	0.59766	0.60701	0.61056	0.59389	0.56624	1.018	1.039	0.992	0.935
Gm17749	ENSMUSG00000111818	0.519503942553149	0.00081	0.0004	0.00066	0.00162	0.00051	0.456	0.71	2.822	0.577
Gm9887	ENSMUSG00000052673	0.312238811110355	0.00167	0.00093	0.00196	0.00117	0.00215	0.519	1.352	0.643	1.381
Gm42997	ENSMUSG00000105789	0.136370077607841	0.05986	0.05425	0.05902	0.06684	0.05772	0.893	0.975	1.156	0.956
Gm567	ENSMUSG00000104610	0.273561659830781	0.0045	0	0.00954	0.00117	0.00019	0	17.81	0.214	0.034
Gm32171	ENSMUSG00000111645	0.649788647716767	0.00051	0.00111	0.00067	0	0.00032	2.673	1.725	0	0.574
D130017N08Rik	ENSMUSG00000097287	0.951967638273154	0.03357	0.03127	0.03576	0.03272	0.03125	0.921	1.123	0.968	0.916
Gm33024	ENSMUSG00000107682	0.650212223716741	0.00042	0.00072	0.00022	0.00027	0.00085	1.918	0.378	0.577	2.664
Gm20404	ENSMUSG00000092625	0.492262686596917	0.00065	0.00151	0.00055	0.00014	0.00087	2.93	0.748	0.175	1.448
Malat1	ENSMUSG00000092341	1.21199721069839e-08	2.46425	2.94573	2.48037	2.25626	2.32523	1.234	1.012	0.894	0.931
Gm43351	ENSMUSG00000105769	0.794326766746633	0.0013	0.00195	0.00173	0	0.00137	1.628	1.797	0	1.067
2010110G14Rik	ENSMUSG00000106095	1.62468026262383e-07	0.33012	0.24945	0.34264	0.34038	0.34738	0.727	1.07	1.04	1.066
Fgf2os	ENSMUSG00000054779	0.571202151803114	0.00554	0.00645	0.00729	0.00409	0.00261	1.195	1.751	0.686	0.417
Gm43439	ENSMUSG00000106407	0.233882657135312	0.23552	0.27786	0.24582	0.23676	0.18067	1.215	1.081	1.007	0.726
5830428M24Rik	ENSMUSG00000113035	0.615858406457418	0.00136	0.00321	0.00128	0.00092	0.00072	3.04	0.904	0.621	0.477
Gm47271	ENSMUSG00000111846	0.878912313410112	0.00033	0.00028	0.00042	0.00031	0.00017	0.835	1.663	0.93	0.466
Gm36283	ENSMUSG00000112532	0.700305955644903	0.0031	0.00066	0.00457	0.00235	0.00235	0.189	2.367	0.709	0.717
Gm15886	ENSMUSG00000085754	0.437534372909302	0.00033	0.00109	0.00026	0	0.00031	5.315	0.688	0	0.935
Gm33472	ENSMUSG00000114441	0.956262211284565	0.00028	0.00015	0.00036	0.00031	0.00016	0.497	1.649	1.141	0.517
E230013L22Rik	ENSMUSG00000096957	0.49697625932503	0.00267	0.00474	0.00245	0.00262	0.00174	2.03	0.863	0.977	0.601
Gm30948	ENSMUSG00000103168	0.0280131216679645	0.00264	0.00277	0.00205	0.00257	0.00398	1.056	0.659	0.965	1.716
Gm42726	ENSMUSG00000107102	0.534437235158835	0.0014	0.00199	0.0015	0.00038	0.00194	1.523	1.132	0.224	1.525
F630042J09Rik	ENSMUSG00000114442	0.84028562728551	0.00085	4e-05	0.00109	0.00113	0.00057	0.041	1.644	1.473	0.621
Gm34961	ENSMUSG00000114354	0.733872401314884	0.00253	0.00155	0.00269	0.00188	0.00363	0.576	1.116	0.69	1.601
2010007H06Rik	ENSMUSG00000044694	0.459600478863332	0.00311	0.00393	0.00438	0.00278	7e-05	1.318	2.067	0.866	0.018
Neat1	ENSMUSG00000092274	1.86326618610172e-11	1.08595	1.36175	1.22577	0.80041	0.90322	1.308	1.256	0.685	0.799
Gm49256	ENSMUSG00000115141	0.610700723897954	0.00098	0.00101	0.00094	2e-05	0.00218	1.031	0.923	0.016	3.146
Gm48342	ENSMUSG00000114934	0.796068698305128	0.00065	0.00134	0.00057	0.00051	0.00049	2.492	0.803	0.737	0.713
Gm21982	ENSMUSG00000094365	2.56607484306779e-56	0.1318	0.03365	0.06185	0.19619	0.28542	0.228	0.331	1.735	3.018
Gm48488	ENSMUSG00000114433	1.53378052812425e-10	0.00256	0.00824	0.00164	0.00088	0.00254	5.005	0.499	0.289	0.989
Gm30108	ENSMUSG00000114241	0.634978852963835	0.00381	0.00359	0.00296	0.0044	0.0052	0.934	0.661	1.211	1.498
Gm13205	ENSMUSG00000086606	0.995763336176885	0.00593	0.00605	0.00605	0.006	0.00548	1.025	1.038	1.016	0.908
Selenok-ps1	ENSMUSG00000085415	2.32460419268848e-06	0.09719	0.11507	0.10308	0.08864	0.08103	1.22	1.114	0.889	0.801
Mir124-2hg	ENSMUSG00000100252	0.0341730255314335	0.01078	0.00616	0.01282	0.00921	0.01125	0.535	1.399	0.82	1.055
Gm14963	ENSMUSG00000085196	0.798464218758877	0.00153	0.0002	0.00172	0.00149	0.00208	0.115	1.251	0.968	1.492
Gm10634	ENSMUSG00000074149	0.364356361802383	0.00099	0.00231	0.00101	0.00062	0.00042	2.972	1.039	0.564	0.372
Gm48824	ENSMUSG00000114863	0.820086947599448	0.00063	0.00013	0.00099	2e-05	0.00089	0.183	2.832	0.025	1.563
Gm40864	ENSMUSG00000113123	0.290393089993049	0.00082	0.00032	0.0008	0.00118	0.00078	0.357	0.967	1.666	0.946
Gm20667	ENSMUSG00000093726	1.70200517681737e-10	0.004	0.00131	3e-05	0.00409	0.01477	0.296	0.004	1.03	10.671
Gm12932	ENSMUSG00000086342	0.116430646794676	0.00158	0	0.00083	0.00357	0.00208	0	0.384	3.577	1.428
Gm26592	ENSMUSG00000097535	0.613263215771125	0.00014	0.00027	7e-05	0.00031	0	2.289	0.362	3.466	0
Gm47079	ENSMUSG00000110790	0.611741829098112	0.00046	0	0.00048	0.00104	8e-05	0	1.075	3.595	0.145
Gm7607	ENSMUSG00000111085	0.528807647672992	0.00022	0	0.0004	4e-05	0.00019	0	4.831	0.145	0.82
Tomm6os	ENSMUSG00000084880	0.861650933383849	0.00278	0.00351	0.00306	0.00204	0.00247	1.319	1.198	0.681	0.866
Gm41077	ENSMUSG00000114369	0.543531376066689	0.00721	0.00436	0.00694	0.00762	0.00937	0.569	0.935	1.075	1.402
Gm10433	ENSMUSG00000072884	0.927033802009746	0.00259	0.00135	0.00268	0.0033	0.00245	0.484	1.064	1.382	0.933
Gm13710	ENSMUSG00000087362	0.438268289007846	0.00089	0.00301	0.00046	0.0011	0.00015	5.435	0.371	1.316	0.139
9530034E10Rik	ENSMUSG00000086554	0.1238433584005	0.00262	0.00619	0.00201	0.00177	0.00243	3.031	0.649	0.618	0.913
Gm17130	ENSMUSG00000106894	0.514390734385443	0.00221	0.00944	0.0015	0.00045	0.00072	9.02	0.54	0.165	0.28
Gm43809	ENSMUSG00000105617	0.0706220910112381	0.05718	0.06521	0.06065	0.04959	0.05241	1.167	1.114	0.835	0.898
Gm47438	ENSMUSG00000111947	0.824571026159158	0.002	0.00089	0.00256	0.00146	0.00215	0.409	1.642	0.677	1.095
Gm31834	ENSMUSG00000114638	0.771636850682403	0.00381	0.00584	0.00426	0.00332	0.00191	1.678	1.234	0.84	0.448
Gm37305	ENSMUSG00000103041	0.743767619810271	0.00829	0.01141	0.00745	0.00741	0.00901	1.464	0.831	0.866	1.109
Gm33838	ENSMUSG00000111059	0.230666862743566	0.00254	0.00316	0.00387	0.00052	0.00141	1.297	2.601	0.166	0.502
9530062K07Rik	ENSMUSG00000108030	0.888001047680295	0.00303	0.00332	0.00346	0.00271	0.00222	1.112	1.286	0.868	0.688
1600025M17Rik	ENSMUSG00000085114	0.733872401314884	0.00072	0	0.0011	0.00073	0.00038	0	2.567	1.01	0.471
Gm43403	ENSMUSG00000105676	0.698526172771206	0.00091	0	0.00115	0.00158	0.00023	0	1.601	2.21	0.214
2810468N07Rik	ENSMUSG00000091475	0.679628639493644	0.02959	0.03775	0.03053	0.02544	0.02646	1.335	1.058	0.826	0.872
4930481A15Rik	ENSMUSG00000086938	0.366057004951406	0.0033	0.00808	0.00245	0.00319	0.00195	3.191	0.617	0.957	0.537
9430065F17Rik	ENSMUSG00000097360	0.726576631321899	0.00535	0.00644	0.00654	0.00375	0.00371	1.246	1.485	0.645	0.646
Gm29506	ENSMUSG00000101227	0.0672004180940991	0.00563	0.00323	0.006	0.00602	0.00605	0.537	1.124	1.092	1.094
Bvht	ENSMUSG00000098098	0.190674392133922	0.03651	0.03193	0.04187	0.03677	0.02738	0.857	1.297	1.009	0.707
Gm26887	ENSMUSG00000097120	0.438834825914817	0.0004	0.00074	0.0005	0.00034	2e-05	2.104	1.521	0.804	0.04
Gm47854	ENSMUSG00000078308	0.824571026159158	0.00065	0.00026	0.00082	0.00066	0.00054	0.364	1.575	1.016	0.797
A530001N23Rik	ENSMUSG00000114452	0.438268289007846	0.00266	0.00023	0.00261	0.00193	0.00531	0.075	0.971	0.673	2.639
Gm28641	ENSMUSG00000099424	0.670735945591246	0.01255	0.01051	0.01355	0.01154	0.01293	0.816	1.151	0.898	1.037
9330159M07Rik	ENSMUSG00000097177	0.0272356269936511	0.06626	0.05933	0.06065	0.07514	0.07364	0.881	0.858	1.18	1.142
Gm26910	ENSMUSG00000097835	0.675419201123684	0.00823	0.00617	0.00978	0.00791	0.00656	0.721	1.396	0.95	0.76
1500004A13Rik	ENSMUSG00000098912	0.0138560792304858	0.01438	0.02879	0.01344	0.00945	0.01192	2.389	0.889	0.598	0.796
Carmn	ENSMUSG00000097324	0.116430646794676	0.06401	0.05978	0.07854	0.05303	0.04686	0.924	1.494	0.789	0.687
Gm36243	ENSMUSG00000110089	0.96819370594475	0.00053	0.00038	0.00061	0.0004	0.00057	0.691	1.334	0.711	1.105
Gm17039	ENSMUSG00000092103	0.862842297272205	0.00066	0.00098	0.00074	0.00059	0.00032	1.623	1.248	0.875	0.433
Gm30684	ENSMUSG00000108726	0.375784957238559	0.00043	0	0.0003	0.00016	0.00136	0	0.559	0.311	6.497
Gm2245	ENSMUSG00000089647	0.748407672705477	0.00249	0.00536	0.0018	0.00286	0.00155	2.65	0.596	1.204	0.571
Gm12092	ENSMUSG00000084850	0.585137873018299	0.00153	0.00342	0.00133	0.00094	0.00131	2.792	0.79	0.552	0.827
Arhgap20os	ENSMUSG00000074354	2.80005114991229e-23	0.00518	0.00537	0.00117	0.00531	0.01398	1.042	0.14	1.032	4.583
4930458D05Rik	ENSMUSG00000087611	0.733426964739395	0.00371	0.00304	0.00431	0.00389	0.0026	0.797	1.334	1.065	0.655
Gm40557	ENSMUSG00000113362	0.738443648528742	0.0006	0.00032	0.0009	0.00068	5e-05	0.492	2.42	1.168	0.068
Mir99ahg	ENSMUSG00000090386	0.000272449721532894	0.11699	0.18838	0.12526	0.08906	0.0797	1.786	1.134	0.712	0.632
3830408C21Rik	ENSMUSG00000071181	0.0692308475618427	0.00609	0.01604	0.00436	0.00618	0.00282	3.573	0.585	1.019	0.41
Gm11827	ENSMUSG00000086765	0.394027816419839	0.00157	0.00232	0.00267	0	0.00036	1.605	3.815	0	0.194
Gm47040	ENSMUSG00000114935	0.651545301921813	0.00163	0.00083	0.00216	0.00189	0.0007	0.472	1.783	1.216	0.377
1700112D23Rik	ENSMUSG00000091329	0.000794249510948787	0.14953	0.12241	0.14152	0.17003	0.16328	0.795	0.908	1.184	1.117
2010310C07Rik	ENSMUSG00000101268	0.464378345180009	0.002	0.00565	0.00194	0.00065	0.00108	4.01	0.95	0.272	0.486
Gm48022	ENSMUSG00000112320	0.90725172492613	0.00434	0.00622	0.00472	0.00322	0.00347	1.539	1.165	0.689	0.762
Gm44284	ENSMUSG00000108033	0.159214664808106	0.01013	0.00607	0.01096	0.00883	0.01263	0.563	1.157	0.841	1.327
Gm10432	ENSMUSG00000113679	0.890865852258906	0.00088	0.0003	0.00115	0.00088	0.0007	0.307	1.704	0.995	0.755
Gm9869	ENSMUSG00000052143	0.0670615515348047	0.00777	0.00837	0.01036	0.0052	0.00444	1.091	1.81	0.611	0.518
A430078I02Rik	ENSMUSG00000085589	0.600011697096653	0.00088	0.00181	0.00079	0.00033	0.00107	2.459	0.826	0.316	1.273
1700081N11Rik	ENSMUSG00000113209	0.971259903330385	0.00061	0.00062	0.00051	0.00077	0.00066	1.013	0.735	1.354	1.093
BC037032	ENSMUSG00000087221	0.335672394584945	0.00335	0.00797	0.0025	0.00198	0.00355	3.058	0.622	0.528	1.075
Gm43713	ENSMUSG00000106218	0.116430646794676	0.00138	0.00477	0.00076	0.00086	0.001	5.693	0.405	0.56	0.677
Gm43137	ENSMUSG00000104970	0.980423829003248	0.00088	0.00089	0.00098	0.00088	0.00065	1.009	1.217	0.996	0.692
Gm32950	ENSMUSG00000103827	0.824701133187695	0.00168	0.00136	0.00201	0.00105	0.00191	0.784	1.407	0.562	1.173
Gm36099	ENSMUSG00000113726	0.170849112545384	0.0003	0	0.00064	9e-05	0	0	17.777	0.249	0
Gm20186	ENSMUSG00000106874	0.12360115197417	0.0017	0.00308	0.00183	0.00102	0.00123	2.077	1.141	0.536	0.676
Gm16845	ENSMUSG00000096981	0.0921823721346955	0.00425	0.00843	0.00363	0.00245	0.00477	2.355	0.765	0.513	1.156
Nr6a1os	ENSMUSG00000085201	0.264152343858623	0.00472	0.0053	0.00607	0.0036	0.00256	1.145	1.659	0.713	0.488
Gm47391	ENSMUSG00000112891	0.733842150836674	0.001	0.0005	0.0016	0.00055	0.00053	0.462	3.013	0.486	0.476
Gm16549	ENSMUSG00000090216	0.652963523451166	0.00089	0.00033	0.00124	0.00084	0.00055	0.338	2.03	0.931	0.567
Gm47710	ENSMUSG00000112928	0.00947753684884915	0.00057	0.00238	0.00031	0.00023	0.00027	8.521	0.398	0.344	0.419
Gm20125	ENSMUSG00000101969	0.613090172787947	0.00928	0.00484	0.0102	0.0083	0.01146	0.484	1.193	0.868	1.31
4930599N23Rik	ENSMUSG00000073144	0.0938294114863768	0.00197	0.00492	0.00127	0.00092	0.00264	3.301	0.505	0.405	1.465
4930544M13Rik	ENSMUSG00000051758	0.837229133309416	0.00043	0	0.00043	0.00052	0.00061	0	1.012	1.303	1.599
1700105P06Rik	ENSMUSG00000099923	0.573001533161548	0.0023	0.00321	0.00278	0.00079	0.00234	1.488	1.44	0.288	1.02
Gm13780	ENSMUSG00000087197	0.261822961291435	0.00074	0.00263	0.00056	0.00016	0.00045	6.088	0.638	0.177	0.558
D530033B14Rik	ENSMUSG00000108332	0.398067804660222	0.00257	0.00441	0.00262	0.00192	0.0019	1.938	1.035	0.696	0.695
Gm29254	ENSMUSG00000073174	0.0747264253901595	0.00048	0.00304	0	0.00017	9e-05	48.036	0	0.3	0.157
4933406C10Rik	ENSMUSG00000097494	0.441580761465397	0.00137	0.00035	0.0023	0.00016	0.00139	0.228	3.618	0.093	1.021
Gm44199	ENSMUSG00000107560	0.96819370594475	0.00481	0.00515	0.00464	0.00518	0.00452	1.083	0.939	1.101	0.926
2410018L13Rik	ENSMUSG00000073164	0.000333111351627536	0.00544	0.00434	0.00483	0.00873	0.00383	0.772	0.815	1.945	0.656
4933439C10Rik	ENSMUSG00000072893	0.100638505065911	0.02474	0.04315	0.02253	0.02071	0.02127	1.982	0.851	0.799	0.832
1010001N08Rik	ENSMUSG00000097222	0.573912846744853	0.00127	0.00055	0.00196	0.0009	0.00065	0.396	2.693	0.652	0.457
4930426I24Rik	ENSMUSG00000097323	0.7805894262706	0.00098	0.00117	0.00139	0.0003	0.00073	1.226	2.088	0.254	0.699
Gm16287	ENSMUSG00000073739	0.436919486988841	0.00478	0.00983	0.00463	0.00443	0.00192	2.48	0.946	0.908	0.351
Gm29253	ENSMUSG00000099519	0.00929872223282492	0.06878	0.0818	0.07391	0.05509	0.06369	1.227	1.142	0.757	0.91
Gm5493	ENSMUSG00000098164	0.617187108258676	0.00177	0.00104	0.00141	0.00122	0.00374	0.551	0.686	0.632	2.894
Gm5122	ENSMUSG00000111290	0.327762726984762	0.00095	0	0.00047	0.00261	0.00078	0	0.355	5.633	0.79
Gm47760	ENSMUSG00000111922	0.207632026003342	0.00466	0.00515	0.00505	0.00217	0.00629	1.125	1.162	0.403	1.476
Gm33699	ENSMUSG00000111147	0.800394575974306	0.00228	0.00325	0.0023	0.00329	0.00037	1.533	1.017	1.66	0.135
Gm30228	ENSMUSG00000112206	0.622767789784188	0.01186	0.01189	0.01127	0.01186	0.01315	1.003	0.915	1	1.139
Gm17324	ENSMUSG00000090317	0.824571026159158	0.00057	0.00078	0.0007	0.0002	0.00056	1.452	1.489	0.295	0.977
Gm20036	ENSMUSG00000093579	0.261705258191087	0.01329	0.02172	0.01135	0.01057	0.0148	1.821	0.766	0.751	1.145
Halr1	ENSMUSG00000085412	0.459600478863332	0.00064	0.00132	0.00087	0.00027	7e-05	2.489	1.895	0.361	0.09
1700086O06Rik	ENSMUSG00000097080	0.0500791606564094	0.01972	0.01137	0.01675	0.02253	0.02912	0.54	0.759	1.192	1.67
Gm43221	ENSMUSG00000106108	0.0630132889104001	0.00285	0.01121	0.00173	0.00026	0.00244	7.446	0.462	0.072	0.826
Gm9958	ENSMUSG00000054945	0.743767619810271	0.00499	0.00504	0.00564	0.00259	0.00626	1.011	1.259	0.455	1.337
Gm15638	ENSMUSG00000085826	0.700305955644903	0.00354	0.00413	0.00214	0.00457	0.00512	1.198	0.46	1.408	1.62
4930448E22Rik	ENSMUSG00000097463	0.824571026159158	0.00093	0.00115	0.00062	0.00162	0.00067	1.291	0.529	2.234	0.677
Gm15640	ENSMUSG00000085781	0.578574136182857	0.0031	0.00248	0.00211	0.00437	0.00433	0.774	0.543	1.596	1.542
2010001K21Rik	ENSMUSG00000051606	4.41483713800135e-05	0.01824	0.01105	0.01783	0.02244	0.01947	0.569	0.96	1.318	1.085
Gm15522	ENSMUSG00000085166	0.515527743243866	0.001	0.00053	0.00068	0.00112	0.0019	0.494	0.546	1.166	2.438
9330136K24Rik	ENSMUSG00000097781	0.425128318410583	0.00867	0.00593	0.01017	0.00689	0.00929	0.651	1.358	0.75	1.091
4831440D22Rik	ENSMUSG00000110138	0.72044449018927	0.00285	0.0036	0.00356	0.00147	0.0023	1.32	1.559	0.453	0.772
Gm12843	ENSMUSG00000085749	0.710527217480148	0.00084	0.0016	0.00094	0.00081	0.0001	2.236	1.241	0.957	0.098
Hotairm1	ENSMUSG00000087658	1.44018231045255e-08	0.04911	0.02529	0.06264	0.04826	0.03644	0.478	1.63	0.978	0.698
Gm43599	ENSMUSG00000106698	0.480486545874464	0.00082	7e-05	0.00102	0.00049	0.00127	0.075	1.543	0.537	1.796
Gm49189	ENSMUSG00000115082	0.140953307822526	0.00167	0.0031	0.00081	0.00154	0.00275	2.15	0.345	0.901	1.949
Gm49257	ENSMUSG00000115414	0.000691161460425296	0.01041	0.02654	0.01049	0.00287	0.00746	3.396	1.013	0.228	0.67
C030010L15Rik	ENSMUSG00000097874	0.65149715556619	0.00071	0	0.00086	0.0004	0.00125	0	1.433	0.498	2.146
Gm26865	ENSMUSG00000097641	0.776339509281839	0.00054	0.00123	0.00046	0.00043	0.00036	2.853	0.76	0.748	0.614
Gm3235	ENSMUSG00000090778	0.862811667516823	0.00114	0.00099	0.0011	0.00073	0.00181	0.851	0.939	0.581	1.851
Gm15485	ENSMUSG00000085575	0.347795114607154	0.00034	0.00026	0.00056	3e-05	0.00025	0.743	3.388	0.07	0.698
A330084C13Rik	ENSMUSG00000114210	0.769081782147668	0.00041	0.00065	0.00019	0.00068	0.00039	1.774	0.332	2.097	0.952
Gm4117	ENSMUSG00000089940	0.287464664433368	0.01353	0.02768	0.01172	0.01162	0.00977	2.46	0.783	0.825	0.676
Gm20655	ENSMUSG00000093672	0.359895567897241	0.0029	0	0.00418	0.00173	0.0034	0	2.216	0.535	1.226
Zswim6	ENSMUSG00000032846	0.00169474931764468	0.03713	0.06575	0.03766	0.03116	0.02245	2.022	1.026	0.802	0.552
Gm15328	ENSMUSG00000086095	0.897262349764652	0.00093	0	0.00096	0.00129	0.0011	0	1.063	1.562	1.238
2900060B14Rik	ENSMUSG00000107722	0.673183237515035	0.00256	0.00416	0.00209	0.00224	0.00286	1.807	0.712	0.844	1.15
Gm15788	ENSMUSG00000087439	0.0327305337958829	0.00026	0.0013	2e-05	0.00034	0	13.29	0.044	1.396	0
Gm17106	ENSMUSG00000078489	0.647528770330746	0.0103	0.01196	0.01233	0.00519	0.01043	1.192	1.417	0.44	1.015
Gm15050	ENSMUSG00000087626	0.41308232580143	0.0209	0.01459	0.02355	0.02175	0.0184	0.666	1.252	1.053	0.856
Gm13496	ENSMUSG00000085755	0.702081584740661	0.0053	0.00347	0.00689	0.0042	0.00427	0.62	1.703	0.748	0.77
Gm15271	ENSMUSG00000086148	0.649788647716767	0.00186	0.00117	0.00253	0.0014	0.00136	0.594	1.904	0.703	0.687
Hoxaas3	ENSMUSG00000085696	0.834765116511601	0.00476	0.00323	0.00488	0.00547	0.00475	0.645	1.047	1.201	0.998
Gm36161	ENSMUSG00000114608	0.566351150543177	0.00107	0.0031	0.00141	9e-05	0	4.163	1.753	0.066	0
Hoxaas2	ENSMUSG00000056445	0.706668615224696	0.00352	0.00141	0.0033	0.00505	0.00376	0.365	0.893	1.64	1.085
Gm44264	ENSMUSG00000107561	0.899441652310551	0.00142	0.00166	0.00157	0.0011	0.00127	1.202	1.208	0.728	0.873
Gm47547	ENSMUSG00000114196	0.00433096995567437	0.01615	0.00795	0.01766	0.02168	0.01221	0.455	1.18	1.49	0.714
Gm14827	ENSMUSG00000084904	0.874697434900571	0.00049	0.00032	0.00045	0.00037	0.00085	0.617	0.857	0.704	2.098
Gm15270	ENSMUSG00000087400	0.501151195738388	0.01451	0.01622	0.01508	0.01319	0.01355	1.139	1.072	0.885	0.919
4930579C12Rik	ENSMUSG00000074146	0.37766518578969	0.00049	0.00134	0.00033	0.00018	0.00062	3.761	0.534	0.308	1.344
Gm19391	ENSMUSG00000105139	0.533606110319112	0.00521	0.0023	0.00662	0.00559	0.00367	0.405	1.613	1.096	0.657
Gm10451	ENSMUSG00000073000	0.995763336176885	0.00397	0.00402	0.00398	0.00439	0.00343	1.014	1.005	1.14	0.836
Gm43689	ENSMUSG00000104675	0.702081584740661	0.00162	0.00163	0.00212	0.00132	0.00083	1.008	1.729	0.774	0.458
Ifi30	ENSMUSG00000031838	0.00067537334825318	0.60268	0.43397	0.63528	0.62964	0.61797	0.689	1.101	1.058	1.032
Gm12037	ENSMUSG00000086749	0.520686400541327	0.00094	0.00095	0.00136	0.00045	0.00052	1.018	2.275	0.418	0.501
Gm11149	ENSMUSG00000079564	0.873539999979563	0.00259	0.00146	0.00276	0.00303	0.00249	0.527	1.125	1.232	0.954
Gm17501	ENSMUSG00000097183	0.00987852626702755	0.11812	0.08276	0.13957	0.10554	0.10935	0.668	1.379	0.867	0.909
Gm44079	ENSMUSG00000108141	0.323819875148748	0.00037	0	0.00019	0.00069	0.00069	0	0.366	2.459	2.333
N4bp2os	ENSMUSG00000106978	0.270527023527066	0.00073	0.00216	0.00067	8e-05	0.0006	4.302	0.86	0.087	0.783
D930016D06Rik	ENSMUSG00000097392	0.0445020219368829	0.02545	0.04102	0.01877	0.03022	0.02398	1.788	0.611	1.256	0.929
Gm48242	ENSMUSG00000113746	0.858381899958544	0.00031	0.00012	0.00027	0.00031	0.00054	0.351	0.78	0.997	2.117
Rbm3os	ENSMUSG00000055188	0.987273236081608	0.00393	0.00373	0.004	0.00435	0.00344	0.942	1.032	1.143	0.85
9330154J02Rik	ENSMUSG00000056031	0.966766171128097	0.02914	0.03008	0.02782	0.03049	0.0299	1.037	0.922	1.06	1.032
A230001M10Rik	ENSMUSG00000105891	0.948762393732351	0.00129	0.00167	0.00143	0.00115	0.0009	1.353	1.203	0.86	0.647
A730020E08Rik	ENSMUSG00000097924	0.56639855580464	0.00116	0.00308	0.00113	0.00105	0	3.602	0.951	0.878	0
Gm37850	ENSMUSG00000102899	0.217278816619319	0.00156	0.00124	0.00115	0.00306	0.00101	0.767	0.607	2.711	0.594
Gm15839	ENSMUSG00000084999	0.766161003981971	0.00333	0.00418	0.00342	0.00252	0.00347	1.309	1.048	0.707	1.053
Gm42067	ENSMUSG00000110156	0.081466567306912	0.01795	0.00977	0.02032	0.0187	0.01757	0.507	1.263	1.054	0.974
Gm26594	ENSMUSG00000097189	0.810220217110438	0.00271	0.00202	0.00272	0.00243	0.00351	0.715	1.006	0.869	1.393
Gm15834	ENSMUSG00000085054	0.258849505826743	0.00502	0.00988	0.00467	0.00377	0.00381	2.332	0.881	0.7	0.717
Med9os	ENSMUSG00000085260	0.899589922407011	0.00492	0.00342	0.00481	0.00497	0.00616	0.663	0.962	1.015	1.335
Gm6878	ENSMUSG00000075549	0.147166552690559	0.00036	0.00147	0.0003	0	0.00013	8.098	0.731	0	0.311
Gm47439	ENSMUSG00000112860	0.743004040500725	0.00093	0.0019	0.00042	0.00102	0.00126	2.477	0.318	1.137	1.492
Gm19557	ENSMUSG00000097990	0.668942025218552	0.00618	0.0052	0.00855	0.00534	0.00251	0.82	1.981	0.831	0.355
Gm42901	ENSMUSG00000104850	0.8696598756729	0.00284	0.00294	0.00399	0.00095	0.00235	1.041	2.064	0.28	0.794
D330041H03Rik	ENSMUSG00000073437	0.37766518578969	0.00628	0.01122	0.00453	0.00776	0.00504	2.044	0.591	1.325	0.765
Gm10655	ENSMUSG00000074256	0.968985133720899	0.00073	0.00055	0.00081	0.00055	0.00087	0.728	1.222	0.706	1.258
Mannr	ENSMUSG00000102590	0.960367480936254	0.00054	0.00045	0.00057	0.00065	0.00044	0.803	1.083	1.265	0.772
Gm26982	ENSMUSG00000097994	0.852302571520547	0.00736	0.00888	0.00606	0.00823	0.00821	1.248	0.723	1.158	1.148
Gm15911	ENSMUSG00000086506	0.38637266542195	0.00063	0.00044	0.001	0.00052	6e-05	0.666	2.941	0.786	0.078
A430090L17Rik	ENSMUSG00000114213	0.98871577398136	0.00217	0.00175	0.00238	0.00201	0.00215	0.784	1.192	0.91	0.991
4921507G05Rik	ENSMUSG00000097650	0.808599565687111	0.001	0.00051	0.00128	0.00064	0.00115	0.472	1.636	0.579	1.192
Gm26912	ENSMUSG00000097832	0.829076590958667	0.00421	0.00261	0.00504	0.00326	0.00457	0.584	1.417	0.727	1.108
Gm16183	ENSMUSG00000086067	0.364356361802383	0.00114	0.00056	0.00097	0.00057	0.00258	0.454	0.763	0.437	3.261
C920021L13Rik	ENSMUSG00000080727	0.835959327289797	0.00854	0.01052	0.00926	0.00694	0.00733	1.28	1.162	0.771	0.83
Gm5103	ENSMUSG00000102544	0.649788647716767	0.00042	0.0001	0.00088	0	9e-05	0.211	15.41	0	0.18
Tmem147os	ENSMUSG00000109224	0.00509104715998049	0.46385	0.43446	0.52073	0.35892	0.47732	0.927	1.243	0.726	1.036
Snhg8	ENSMUSG00000104960	1.99058150812699e-08	0.23262	0.14194	0.24465	0.26793	0.22924	0.574	1.096	1.205	0.982
D630033O11Rik	ENSMUSG00000095385	0.912216124038196	0.0019	0.00119	0.00201	0.00143	0.0027	0.59	1.109	0.701	1.58
A830035O19Rik	ENSMUSG00000111329	0.759468708498349	0.00266	0.0036	0.00318	0.0022	0.00138	1.432	1.406	0.786	0.464
Gm44053	ENSMUSG00000108137	0.725464529712008	0.00142	0.00148	0.00095	0.00154	0.00231	1.048	0.53	1.111	1.915
Tmem147os	ENSMUSG00000097320	0.152366966199528	0.01697	0.02477	0.01792	0.01435	0.01229	1.577	1.105	0.809	0.679
Gm12976	ENSMUSG00000087575	0.390273802798615	0.00102	0.00014	0.00145	0.00053	0.00127	0.12	2.1	0.454	1.314
Gm32219	ENSMUSG00000113302	0.339381401545512	0.01596	0.01824	0.01759	0.00716	0.0208	1.17	1.199	0.387	1.407
8430436N08Rik	ENSMUSG00000086070	0.700948869052468	0.00047	0.00092	0.00041	0.00073	0	2.309	0.786	1.839	0
Gm17092	ENSMUSG00000091623	0.298819944250021	0.00055	0.00025	0.00033	0.00084	0.00094	0.416	0.453	1.797	2.05
2210408F21Rik	ENSMUSG00000087380	0.0910833311755213	0.04349	0.04527	0.05101	0.03419	0.03597	1.048	1.358	0.74	0.794
Gm42936	ENSMUSG00000106797	4.29837144311079e-08	0.14785	0.25634	0.13937	0.13257	0.10747	1.966	0.902	0.87	0.682
Gm32369	ENSMUSG00000112950	0.70748312191953	0.00878	0.01318	0.00692	0.009	0.00958	1.633	0.676	1.033	1.116
Gm24474	ENSMUSG00000114005	0.0700621358614589	0.00332	0.00222	0.0045	0.00124	0.00383	0.635	1.887	0.316	1.199
9130221H12Rik	ENSMUSG00000090330	0.37766518578969	0.00454	0.00702	0.00532	0.00379	0.00188	1.695	1.355	0.796	0.362
Gm47403	ENSMUSG00000111806	0.0445020219368829	0.00687	0.00394	0.0065	0.00876	0.00762	0.536	0.907	1.385	1.139
Gm48623	ENSMUSG00000112941	0.476628884738711	0.00188	0.00095	0.00166	0.00299	0.00177	0.468	0.807	1.918	0.928
Gm26854	ENSMUSG00000097232	0.651545301921813	0.0091	0.0105	0.01004	0.00631	0.00919	1.183	1.202	0.637	1.013
Gm42575	ENSMUSG00000106987	0.678789963630587	0.0017	0.00206	0.00183	0.00229	0.00048	1.253	1.143	1.495	0.24
2310003N18Rik	ENSMUSG00000110916	0.698526172771206	0.00047	0.00033	0.00065	0.00063	0	0.663	1.928	1.471	0
4930512B01Rik	ENSMUSG00000020992	0.960367480936254	0.00214	0.00227	0.00186	0.00258	0.00216	1.073	0.789	1.285	1.013
3010001F23Rik	ENSMUSG00000084885	0.510320553694959	0.0026	0.00516	0.00207	0.00144	0.0033	2.357	0.686	0.49	1.357
Kank4os	ENSMUSG00000085843	0.366971973854238	0.00537	0.0058	0.00422	0.00169	0.0119	1.094	0.673	0.262	3.144
Gm48485	ENSMUSG00000112666	0.528807647672992	0.00032	0.00066	0.00034	0.0003	4e-05	2.525	1.144	0.929	0.104
C130026L21Rik	ENSMUSG00000052848	0.465235334686278	0.0031	0.00753	0.0032	0.00153	0.00154	3.153	1.058	0.43	0.442
Gm13833	ENSMUSG00000087312	0.9749913295743	0.00026	0.00012	0.00031	0.00028	0.00024	0.42	1.366	1.087	0.895
Lncpint	ENSMUSG00000044471	0.0066597747932354	1.19242	1.11707	1.19538	1.23168	1.19406	0.927	1.004	1.043	1.002
Gm47879	ENSMUSG00000112288	0.505734835882362	0.00064	0.00077	0.00036	0.0011	0.00066	1.244	0.416	2.176	1.037
Gm16271	ENSMUSG00000089656	0.00316692897176761	0.02023	0.01587	0.01933	0.02307	0.02208	0.758	0.923	1.189	1.116
Tspan2os	ENSMUSG00000086745	0.47486206535813	0.001	0.00088	0.00098	0.00177	0.00022	0.867	0.971	2.298	0.186
B230217O12Rik	ENSMUSG00000097785	0.613090172787947	0.01095	0.01059	0.01261	0.01165	0.00664	0.962	1.308	1.084	0.554
E130006D01Rik	ENSMUSG00000085271	0.770626013327333	0.00018	0	0.00021	0.00032	8e-05	0	1.342	2.331	0.394
Gm3892	ENSMUSG00000095348	0.0921508106110702	0.00088	0.00254	0.00066	0.0005	0.00061	4.172	0.632	0.508	0.647
1700113A16Rik	ENSMUSG00000096935	0.544523647278081	0.00083	0.00051	0.00137	0.00016	0.00059	0.581	3.458	0.157	0.668
4930538L07Rik	ENSMUSG00000115719	0.812300368736346	0.00067	0.00138	0.00055	0.00056	0.00055	2.494	0.722	0.801	0.788
Gm36535	ENSMUSG00000105376	0.871383428064044	0.00054	0.00033	0.00068	0.00039	0.00058	0.57	1.539	0.66	1.084
Gm37494	ENSMUSG00000108621	0.00203685997815158	0.09567	0.15267	0.09198	0.07228	0.09046	1.765	0.933	0.705	0.933
F730043M19Rik	ENSMUSG00000052125	0.940635449481717	0.01229	0.01184	0.01372	0.01003	0.012	0.958	1.228	0.775	0.971
1500015A07Rik	ENSMUSG00000098702	0.844383644245412	0.02884	0.02646	0.02666	0.032	0.0318	0.905	0.872	1.146	1.131
Gm44096	ENSMUSG00000107552	0.696956751469398	0.00137	0.00157	0.00162	0.00068	0.00145	1.174	1.385	0.433	1.073
Gm14634	ENSMUSG00000085891	0.672589705097975	0.00053	0.0011	0.00027	0.00071	0.0005	2.507	0.368	1.486	0.93
Gm17705	ENSMUSG00000090936	0.518507223985	0.00158	0.00105	0.00245	0.00055	0.0012	0.629	2.713	0.292	0.716
C130036L24Rik	ENSMUSG00000073627	0.0750164136984613	0.0144	0.00942	0.01021	0.01943	0.02158	0.62	0.577	1.502	1.705
AW047730	ENSMUSG00000097428	0.546829113551019	0.00108	0.00034	0.00169	0.00075	0.00064	0.283	2.782	0.635	0.537
Gm26744	ENSMUSG00000097401	0.728007596108198	0.00105	0.00015	0.00176	0.00114	0	0.125	3.559	1.111	0
8030451A03Rik	ENSMUSG00000073821	0.698526172771206	0.01316	0.0191	0.01208	0.0135	0.01102	1.565	0.861	1.033	0.805
1300002E11Rik	ENSMUSG00000097290	0.492509028331211	0.07444	0.07898	0.07648	0.06297	0.07983	1.072	1.05	0.81	1.092
Miat	ENSMUSG00000097767	0.0380258605096169	0.02727	0.04951	0.03165	0.01716	0.01323	2.09	1.329	0.568	0.431
Gm26953	ENSMUSG00000097986	0.384579733941692	0.00049	0.00067	0.00029	0.00031	0.00103	1.452	0.448	0.571	2.857
A530095I07Rik	ENSMUSG00000051805	0.755457835242341	0.0026	0.00101	0.00284	0.00306	0.00268	0.353	1.175	1.238	1.037
4933404O12Rik	ENSMUSG00000097908	9.51587431834394e-06	0.06836	0.0467	0.05106	0.07987	0.1096	0.65	0.623	1.228	1.878
Gm30270	ENSMUSG00000106709	0.766161003981971	0.00038	0.00063	0.00026	0.00048	0.00034	1.881	0.551	1.387	0.884
Gm1070	ENSMUSG00000073018	0.844383644245412	0.00179	0.00061	0.00226	0.0012	0.00223	0.309	1.6	0.614	1.33
Gm8739	ENSMUSG00000101136	0.000267937110650292	0.00156	0.00318	0.00157	0.00077	0.00127	2.455	1.018	0.431	0.782
Gm3764	ENSMUSG00000097156	0.755457835242341	0.0153	0.01	0.01449	0.01563	0.02052	0.619	0.909	1.028	1.462
Gm15879	ENSMUSG00000084790	0.653162649693131	0.00064	0.00114	0.0004	0.00074	0.00073	2.025	0.48	1.206	1.173
Gm46355	ENSMUSG00000113584	0.441580761465397	0.00273	0.00151	0.00371	0.00039	0.00411	0.515	1.891	0.114	1.712
Irx3os	ENSMUSG00000046413	0.876634018316092	0.00473	0.00498	0.00489	0.00571	0.00306	1.062	1.062	1.285	0.596
Gm10457	ENSMUSG00000113707	0.750862733970529	0.00713	0.00545	0.00561	0.01132	0.00691	0.737	0.674	1.915	0.962
Gm42609	ENSMUSG00000105975	0.1338106289516	0.00349	0.00735	0.00342	0.00117	0.0036	2.558	0.962	0.281	1.038
Gm13528	ENSMUSG00000085087	0.743767619810271	0.0017	0.00132	0.00158	0.00136	0.0026	0.751	0.885	0.758	1.762
1700111E14Rik	ENSMUSG00000029837	0.293794034053114	0.03765	0.04979	0.03535	0.03747	0.03444	1.395	0.896	0.994	0.896
5730405O15Rik	ENSMUSG00000087424	0.613090172787947	0.00383	0.00623	0.00406	0.00219	0.00347	1.811	1.115	0.509	0.886
2810414N06Rik	ENSMUSG00000100594	0.447138927745617	0.01907	0.01496	0.02398	0.01483	0.01578	0.758	1.578	0.731	0.794
Gm48796	ENSMUSG00000111390	0.415191503247967	0.00427	0.00611	0.00301	0.0069	0.00279	1.537	0.571	1.967	0.602
Gm38102	ENSMUSG00000104156	0.727393402380099	0.00142	0.00182	0.00088	0.00221	0.00144	1.345	0.477	1.86	1.02
4932422M17Rik	ENSMUSG00000105881	0.727689791766345	0.00203	0.00197	0.00201	0.0013	0.00298	0.963	0.979	0.578	1.65
Runx2os1	ENSMUSG00000073394	0.315835202214234	0.02289	0.0162	0.02244	0.02539	0.02576	0.676	0.966	1.146	1.161
Gm10244	ENSMUSG00000068601	0.893215819049434	0.00117	0.0008	0.00152	0.00065	0.00122	0.654	1.718	0.494	1.058
2010320M18Rik	ENSMUSG00000100691	0.000249374868698115	0.06331	0.07107	0.07625	0.05025	0.04359	1.145	1.436	0.749	0.64
Gm40841	ENSMUSG00000113216	0.316794663739681	0.0007	0.00269	0.0006	0.00029	0	7.056	0.764	0.353	0
2610307P16Rik	ENSMUSG00000085936	0.675419201123684	0.00438	0.00625	0.00556	0.00144	0.00375	1.534	1.615	0.275	0.828
D430036J16Rik	ENSMUSG00000097466	0.589798945702072	0.00253	0.0003	0.00331	0.00192	0.00306	0.104	1.727	0.709	1.274
Gm16892	ENSMUSG00000097876	0.792768744291652	0.00252	0.00131	0.00263	0.00325	0.00229	0.482	1.08	1.408	0.889
Runx2os2	ENSMUSG00000089849	0.806270450280532	0.00311	0.00479	0.00306	0.0022	0.00308	1.688	0.972	0.652	0.989
6530413G14Rik	ENSMUSG00000111856	0.152366966199528	0.00089	0.00048	0.00039	0.00044	0.00286	0.499	0.301	0.429	6.844
Gm30015	ENSMUSG00000111334	0.0863806280645816	0.20926	0.15797	0.21553	0.21795	0.22155	0.726	1.055	1.054	1.074
Crnde	ENSMUSG00000031736	0.704363698212482	0.02688	0.02455	0.02631	0.02375	0.03343	0.901	0.963	0.855	1.322
C130060C02Rik	ENSMUSG00000097557	0.943601141583904	0.00204	0.00277	0.00193	0.0021	0.00168	1.443	0.911	1.041	0.791
2610300M13Rik	ENSMUSG00000107479	0.0782424959960844	0.0005	0.00157	0.00018	0	0.00105	4.727	0.238	0	2.821
Ptpmt1	ENSMUSG00000063235	1.61361989769063e-05	0.29132	0.22634	0.29789	0.32674	0.28187	0.75	1.041	1.163	0.96
8030453O22Rik	ENSMUSG00000085058	0.883230933381539	0.00092	0.00012	0.00118	0.00134	0.00044	0.114	1.633	1.671	0.422
4930412M03Rik	ENSMUSG00000051008	0.766161003981971	0.00149	0.00103	0.00226	7e-05	0.00173	0.657	2.54	0.037	1.206
4930439A04Rik	ENSMUSG00000086064	0.427830595226203	0.00076	0.00188	0.00017	0.0013	0.00067	3.235	0.139	2.15	0.854
B230322F03Rik	ENSMUSG00000097509	0.599025071537354	0.00083	0.00033	0.00097	0.00123	0.00042	0.361	1.339	1.71	0.45
Gm15706	ENSMUSG00000086013	0.152366966199528	0.01426	0.00975	0.01176	0.02039	0.01605	0.65	0.724	1.634	1.161
6330562C20Rik	ENSMUSG00000093424	0.191729418321014	0.00988	0.00446	0.01136	0.00906	0.01132	0.415	1.304	0.896	1.188
Gm45472	ENSMUSG00000109669	0.535284243395917	0.00058	0	0.00093	0.00074	4e-05	0	2.986	1.369	0.056
4930451E10Rik	ENSMUSG00000069223	0.308888634636832	0.00035	0.00119	0.00027	0.00019	0.00014	5.456	0.645	0.475	0.346
Gm15998	ENSMUSG00000086389	0.972287590388849	0.00088	0.00074	0.00096	0.00063	0.00107	0.821	1.181	0.663	1.285
Gm17029	ENSMUSG00000086740	0.71991303463728	0.0034	0.00311	0.00388	0.00405	0.00176	0.903	1.286	1.262	0.464
Gm13571	ENSMUSG00000086196	0.854934754181429	0.0003	0.00017	0.00047	0.00012	0.00021	0.532	2.865	0.343	0.654
4930509G22Rik	ENSMUSG00000096959	0.675419201123684	0.00108	0.00015	0.00126	0.00084	0.00163	0.122	1.336	0.73	1.719
Gm35330	ENSMUSG00000114053	0.894863180202502	0.00223	0.00215	0.0026	0.00174	0.00203	0.959	1.339	0.733	0.891
Gm40271	ENSMUSG00000113465	1.00674870629395e-12	0.41369	0.28242	0.42655	0.45631	0.42888	0.649	1.057	1.137	1.046
4933421O10Rik	ENSMUSG00000085037	0.133035648760435	0.01489	0.02089	0.01738	0.01238	0.0079	1.5	1.344	0.793	0.476
Gm17552	ENSMUSG00000097233	0.221202357380182	0.00141	0.00338	0.00134	0.00119	0.00043	3.089	0.913	0.806	0.261
B230354K17Rik	ENSMUSG00000097119	0.367125825942107	0.1051	0.13159	0.10491	0.10369	0.08834	1.305	0.997	0.983	0.809
Gm10369	ENSMUSG00000072573	0.764453403695509	0.00383	0.00608	0.00398	0.00293	0.00292	1.755	1.072	0.717	0.721
Gm30373	ENSMUSG00000111758	0.513412172427792	0.00106	0.0003	0.00156	0.00084	0.00074	0.253	2.331	0.746	0.65
A330102I10Rik	ENSMUSG00000086363	0.121847344540137	0.00262	0.00558	0.00376	0.00042	0.0005	2.596	2.177	0.129	0.159
Gm6277	ENSMUSG00000097440	0.465235334686278	0.00116	0.00342	0.00048	0.0015	0.00068	4.307	0.284	1.416	0.534
Gm26725	ENSMUSG00000097092	0.336228150507621	0.00101	0	0.00119	0.00205	0.00013	0	1.367	2.89	0.106
A530020G20Rik	ENSMUSG00000097124	0.020429543672091	0.01321	0.0183	0.00855	0.00768	0.02648	1.477	0.507	0.518	2.65
Gm16178	ENSMUSG00000086681	0.802720391217002	0.00113	0.00214	0.00128	0.00054	0.00077	2.203	1.256	0.414	0.63
Gm16302	ENSMUSG00000090023	0.487029212531965	0.00395	0.00296	0.0039	0.00397	0.00478	0.719	0.975	1.005	1.273
2610020C07Rik	ENSMUSG00000097537	0.098770744036331	0.00662	0.00503	0.00436	0.01131	0.00743	0.732	0.519	2.153	1.157
Gm48604	ENSMUSG00000111291	0.0253742960121288	0.0505	0.07791	0.04298	0.04931	0.04936	1.691	0.762	0.97	0.972
4731419I09Rik	ENSMUSG00000097004	0.672553277584203	0.00072	0.00079	0.00088	0.00014	0.00099	1.107	1.472	0.157	1.501
Gm13583	ENSMUSG00000086578	0.557837754653187	0.00072	0	0.00054	0.00073	0.0016	0	0.634	1.023	3.191
1700007L15Rik	ENSMUSG00000097318	0.190674392133922	0.03662	0.02935	0.03628	0.03304	0.04668	0.777	0.984	0.877	1.366
Gm10475	ENSMUSG00000073152	0.0110172389665533	0.01122	0.01062	0.0098	0.01268	0.01317	0.938	0.794	1.174	1.226
B230208H11Rik	ENSMUSG00000097378	0.761248475181622	0.00355	0.00293	0.00289	0.0048	0.00402	0.804	0.711	1.508	1.171
Gm15608	ENSMUSG00000112110	0.348072770344582	0.00108	0.00315	0.00118	0.00026	0.00032	4.24	1.184	0.198	0.254
5330439M10Rik	ENSMUSG00000112470	0.90725172492613	0.00039	0.00018	0.00048	0.00037	0.00035	0.427	1.534	0.939	0.881
Gm47272	ENSMUSG00000114891	0.435035009921757	0.00146	0.00311	0.00174	0.0007	0.00055	2.593	1.395	0.415	0.326
Gm48071	ENSMUSG00000111889	0.927722314433423	0.00034	0.00048	0.00036	0.00035	0.00021	1.485	1.078	1.021	0.556
Gm49179	ENSMUSG00000115718	0.174635193092491	0.00306	0.00983	0.0023	0.00138	0.0019	5.002	0.629	0.389	0.569
Gm26901	ENSMUSG00000097797	0.766161003981971	0.00156	0.00103	0.00157	0.00214	0.00126	0.624	1.008	1.534	0.77
Gm10688	ENSMUSG00000111637	0.322402801474573	0.00266	0.00155	0.00422	0.00125	0.00155	0.546	2.951	0.407	0.529
E230034D01Rik	ENSMUSG00000111283	0.637592995917431	0.00059	0.0001	0.0011	0.00035	8e-05	0.148	5.679	0.526	0.112
Gm15704	ENSMUSG00000085658	0.336125428969824	0.00087	4e-05	0.00016	0.00131	0.00255	0.04	0.112	1.77	5.551
1700087I21Rik	ENSMUSG00000115099	0.453721709249286	0.00379	0.00878	0.00468	0.00127	0.00114	2.944	1.516	0.281	0.257
Gm34907	ENSMUSG00000115762	8.33652551158027e-06	0.00337	0.01026	0.00248	0.00169	0.00243	4.539	0.609	0.438	0.675
Gm36266	ENSMUSG00000106617	0.871333779259144	0.00498	0.00123	0.00626	0.00515	0.00454	0.22	1.579	1.045	0.893
Gm10644	ENSMUSG00000074219	0.824571026159158	0.00071	0.00037	0.00053	0.00076	0.00131	0.483	0.622	1.091	2.315
9330162012Rik	ENSMUSG00000086448	0.546960985563116	0.00051	0.0015	0.00057	7e-05	0.00018	4.27	1.227	0.109	0.305
Gm20540	ENSMUSG00000092268	0.70451064600138	0.00118	0.00158	0.00094	0.00064	0.00205	1.416	0.687	0.479	2.119
9530018F02Rik	ENSMUSG00000112150	0.418842064125865	0.00835	0.01205	0.00714	0.01056	0.00591	1.554	0.767	1.37	0.661
Gm39323	ENSMUSG00000111229	0.755958168839066	0.00336	0.00537	0.00405	0.00235	0.00154	1.767	1.438	0.643	0.405
A730020M07Rik	ENSMUSG00000044522	0.649788647716767	0.07163	0.07245	0.08184	0.04901	0.07409	1.013	1.287	0.627	1.043
Gm40518	ENSMUSG00000110924	0.238958963666632	0.00148	0.00057	0.00146	0.00205	0.00151	0.35	0.978	1.561	1.026
Gm36899	ENSMUSG00000115138	0.314095367683364	0.0008	0.00069	0.00057	0.00186	0.00016	0.844	0.583	3.785	0.168
Gm12542	ENSMUSG00000073843	0.693783571636131	0.00049	0.00025	0.00036	0.00069	0.00073	0.473	0.605	1.598	1.687
A730063M14Rik	ENSMUSG00000112639	0.475730480528026	0.01731	0.01741	0.01732	0.02044	0.01363	1.006	1.001	1.246	0.749
Gm43661	ENSMUSG00000104818	0.936477300298422	0.00076	0.0008	0.00092	0.00063	0.0005	1.066	1.472	0.792	0.61
Gm20337	ENSMUSG00000112880	0.889654233225027	0.00528	0.00422	0.00578	0.00425	0.00613	0.773	1.18	0.761	1.207
Snhg18	ENSMUSG00000096956	1.17854294981818e-09	0.28375	0.27897	0.34827	0.23948	0.19247	0.98	1.495	0.807	0.629
1110020A21Rik	ENSMUSG00000097047	0.295843989588526	0.00218	0.00028	0.00214	0.00185	0.00399	0.113	0.97	0.815	2.297
2310040G24Rik	ENSMUSG00000101655	0.710922291260712	0.00498	0.00389	0.00624	0.00481	0.00313	0.754	1.562	0.955	0.576
Gm43608	ENSMUSG00000106036	0.399495997097287	0.00241	0.00027	0.00296	0.00345	0.00147	0.098	1.504	1.642	0.558
Gm13427	ENSMUSG00000087549	0.585137873018299	0.00094	0.00054	0.00109	0.00126	0.00048	0.541	1.343	1.499	0.459
Gm26861	ENSMUSG00000097009	0.117070942236932	0.09854	0.06556	0.10467	0.09697	0.10997	0.631	1.117	0.98	1.148
Gm26737	ENSMUSG00000097467	0.381408343502192	0.00807	0.00987	0.00874	0.0033	0.01074	1.269	1.16	0.349	1.448
Tnk2os	ENSMUSG00000075265	0.400908794347891	0.0014	9e-05	0.00115	0.00194	0.00229	0.056	0.719	1.559	1.933
Gm49282	ENSMUSG00000115750	0.854934754181429	0.00076	0.00146	0.00045	0.00079	0.00091	2.275	0.451	1.057	1.269
Ndufb1-ps	ENSMUSG00000113902	1.07599796812404e-11	0.57486	0.41909	0.61616	0.58554	0.58007	0.699	1.136	1.024	1.011
Fbxl12os	ENSMUSG00000062470	0.400108613627132	0.00723	0.00567	0.00928	0.00372	0.00776	0.758	1.653	0.451	1.092
Phtf1os	ENSMUSG00000089998	0.813852993097895	0.00706	0.00751	0.00665	0.00518	0.00982	1.075	0.901	0.682	1.538
Gm34590	ENSMUSG00000115333	0.817923233294301	0.00033	1e-05	0.00038	0.00044	0.00034	0.026	1.272	1.45	1.016
Gm43936	ENSMUSG00000107876	0.766161003981971	0.00043	0	0.00033	0.00093	0.00037	0	0.653	3.313	0.84
Gm15384	ENSMUSG00000086573	0.871383428064044	0.00047	0.00066	0.00025	0.00065	0.00062	1.502	0.389	1.551	1.429
Gm43703	ENSMUSG00000105699	0.804633635243155	0.00145	0.00115	0.00127	0.00142	0.00212	0.767	0.796	0.973	1.644
Gm13187	ENSMUSG00000087355	0.755457835242341	0.00347	0.00357	0.00371	0.00396	0.00231	1.033	1.128	1.188	0.615
Gm44386	ENSMUSG00000107689	0.971259903330385	0.0034	0.00155	0.00358	0.00356	0.00413	0.419	1.098	1.061	1.281
Gm15063	ENSMUSG00000086937	0.189902872234886	0.00061	0.00154	0.00054	0.00041	0.00035	3.324	0.81	0.609	0.516
Gm13175	ENSMUSG00000086874	0.0476567618015457	0.00031	0.00135	0.00021	6e-05	0.0001	9.257	0.536	0.155	0.273
Gm48960	ENSMUSG00000115829	0.448671514941982	0.00029	0.00055	5e-05	0.00074	0.00012	2.265	0.105	4.788	0.369
1600020E01Rik	ENSMUSG00000097048	0.001581251776129	0.04279	0.06778	0.04069	0.04287	0.02966	1.749	0.916	1.002	0.645
Zbtb11os1	ENSMUSG00000102101	5.31228891758804e-06	0.01314	0.02759	0.01325	0.00899	0.00739	2.553	1.015	0.627	0.509
Gm31597	ENSMUSG00000109602	0.700305955644903	0.0005	0	0.00035	0.00084	0.00079	0	0.569	2.108	1.849
Gm47071	ENSMUSG00000114493	0.755457835242341	0.0028	0.00267	0.00292	0.00356	0.00173	0.946	1.08	1.381	0.566
Gm28037	ENSMUSG00000098371	0.546960985563116	0.00887	0.00839	0.00789	0.01042	0.00962	0.938	0.819	1.238	1.108
Gm29825	ENSMUSG00000111734	0.734596825049517	0.00043	0.00011	0.00068	0	0.00058	0.23	2.974	0	1.494
AW011738	ENSMUSG00000078349	0.0974095109901759	0.00565	0.01393	0.00359	0.00567	0.0044	3.227	0.493	1.004	0.739
C230062I16Rik	ENSMUSG00000063623	1.44750304236396e-05	0.79864	0.66121	0.81108	0.82626	0.83647	0.806	1.028	1.045	1.06
Gm30563	ENSMUSG00000115169	0.447138927745617	0.0006	0.00236	0.00061	0	0	7.51	1.04	0	0
Gm30691	ENSMUSG00000115328	0.486469059913278	0.00044	0	0.00063	0.00042	0.00035	0	2.165	0.946	0.76
Gm10734	ENSMUSG00000114255	0.785481811374496	0.00961	0.00686	0.01073	0.00971	0.00893	0.682	1.229	1.013	0.913
Gm47918	ENSMUSG00000114654	0.865005567292867	0.00042	0.00072	0.0004	0.00054	0.0001	1.947	0.924	1.407	0.202
4930513N10Rik	ENSMUSG00000074136	0.936477300298422	0.00935	0.0071	0.00943	0.01054	0.00942	0.731	1.015	1.17	1.009
Gm29247	ENSMUSG00000101104	0.676645980003838	0.16735	0.17232	0.15976	0.17189	0.17571	1.035	0.922	1.035	1.063
Gm39307	ENSMUSG00000111205	0.0163635914094981	0.00153	0	0.00092	0.0007	0.00498	0	0.456	0.395	7.137
Gm20548	ENSMUSG00000092354	0.882832447335893	0.00091	0.00075	0.00093	0.00136	0.00048	0.799	1.033	1.737	0.472
Gm44210	ENSMUSG00000108079	0.233882657135312	0.00097	0.00207	0.00045	0.00175	0.00046	2.608	0.326	2.353	0.42
Gm20300	ENSMUSG00000111080	0.00252448801961816	0.05249	0.08304	0.0508	0.04268	0.04589	1.746	0.944	0.771	0.848
Gm17102	ENSMUSG00000091864	0.534437235158835	0.00176	0.00019	0.00152	0.00229	0.00279	0.094	0.782	1.429	1.85
4921531C22Rik	ENSMUSG00000085704	0.888001047680295	0.02991	0.02988	0.03111	0.03104	0.0259	0.999	1.074	1.049	0.839
Gm38604	ENSMUSG00000114401	0.70748312191953	0.00251	0.00248	0.00288	0.00233	0.00191	0.985	1.297	0.908	0.719
3110006O06Rik	ENSMUSG00000114649	0.841313257313505	0.00033	0.00023	0.00042	0.0004	0.00012	0.659	1.596	1.282	0.313
Gm26766	ENSMUSG00000097259	0.599230243346854	0.00055	0.00053	0.00012	0.00077	0.00128	0.955	0.135	1.579	3.406
Gm35037	ENSMUSG00000107985	0.0594679305803276	0.00097	0	0.00089	0.00063	0.00224	0	0.86	0.587	3.367
Gm36816	ENSMUSG00000107634	0.766161003981971	0.00171	0.0025	0.00197	0.00107	0.0013	1.58	1.31	0.565	0.718
4930597O21Rik	ENSMUSG00000053442	0.553658237868746	0.00292	0.0005	0.00372	0.00218	0.00369	0.151	1.624	0.695	1.349
Gm10827	ENSMUSG00000096977	0.0138560792304858	0.00143	0.001	0.00067	0.00181	0.00303	0.667	0.33	1.37	2.909
Gm20442	ENSMUSG00000092600	0.675419201123684	0.00134	0.00033	0.00175	0.00155	0.00091	0.219	1.712	1.209	0.63
4833427F10Rik	ENSMUSG00000092171	0.798038459101456	0.00066	0.00062	0.00069	0.00035	0.001	0.926	1.072	0.464	1.718
Gm10791	ENSMUSG00000115518	0.0793889570661444	0.00296	0.00974	0.00241	0.00118	0.00142	5.222	0.71	0.34	0.426
4930520O04Rik	ENSMUSG00000074039	0.432968930975194	0.00288	0.00302	0.00167	0.00359	0.00469	1.057	0.435	1.344	1.924
5031434O11Rik	ENSMUSG00000097885	0.937494425475145	0.00125	0.00141	0.0013	0.00082	0.0015	1.156	1.078	0.599	1.266
Snhg9	ENSMUSG00000090101	2.01824067473578e-08	0.04112	0.01795	0.04172	0.04843	0.04781	0.4	1.026	1.242	1.21
Gm10814	ENSMUSG00000097404	0.213183971731355	0.00183	0.0035	0.00289	9e-05	0.00023	2.25	2.93	0.039	0.104
A430018G15Rik	ENSMUSG00000085315	0.435035009921757	0.00459	0.00282	0.00543	0.00429	0.00427	0.579	1.386	0.919	0.916
4732471J01Rik	ENSMUSG00000053714	0.582044112079636	0.00552	0.00675	0.00671	0.00447	0.00317	1.269	1.464	0.768	0.521
Gm9949	ENSMUSG00000054589	0.129568836368728	0.01766	0.00912	0.01899	0.01441	0.02446	0.479	1.144	0.775	1.528
Gm10558	ENSMUSG00000073656	0.511393283543891	0.00304	0.0012	0.00351	0.00455	0.00154	0.36	1.317	1.751	0.453
Gm12195	ENSMUSG00000085192	0.84028562728551	0.00145	0.00058	0.00151	0.00178	0.00158	0.364	1.071	1.311	1.112
A430057M04Rik	ENSMUSG00000090564	0.61765875029225	0.00904	0.00579	0.0113	0.00743	0.00808	0.606	1.559	0.782	0.872
Gm12454	ENSMUSG00000087142	0.433802144331349	0.00465	0.005	0.00608	0.00301	0.00308	1.088	1.723	0.587	0.612
A730043L09Rik	ENSMUSG00000111232	0.553601125210657	0.00055	0.0018	0.00066	0	7e-05	5.112	1.398	0	0.104
Gm16001	ENSMUSG00000085433	0.01218229213447	0.01471	0.01178	0.01988	0.00701	0.01397	0.776	1.871	0.414	0.939
Gm4221	ENSMUSG00000096948	0.000226189854707226	0.02365	0.03142	0.02252	0.02162	0.02302	1.403	0.918	0.892	0.967
Gm20687	ENSMUSG00000100162	0.134732873130958	0.09681	0.13091	0.09425	0.08034	0.09733	1.434	0.954	0.791	1.007
2900089D17Rik	ENSMUSG00000087484	0.290505923180209	0.00655	0.01066	0.00723	0.00639	0.00228	1.811	1.202	0.969	0.301
Gm37933	ENSMUSG00000103408	0.693944339459516	0.00218	0.00195	0.00217	0.00129	0.0034	0.88	0.991	0.529	1.805
D5Ertd605e	ENSMUSG00000106820	0.00588635878433042	0.11977	0.13544	0.14068	0.09744	0.08713	1.155	1.362	0.772	0.682
4933407K13Rik	ENSMUSG00000087396	0.840817001992878	0.01702	0.02154	0.0175	0.01469	0.01541	1.322	1.051	0.83	0.885
Gm44851	ENSMUSG00000108436	0.480486545874464	0.00128	4e-05	0.00205	0.00105	0.00066	0.027	3.085	0.782	0.463
Platr21	ENSMUSG00000086807	0.675419201123684	0.00264	0.00219	0.00254	0.00299	0.00277	0.808	0.936	1.179	1.062
Gm12705	ENSMUSG00000087395	0.778672744966656	0.00072	0.00142	0.0008	0.00035	0.00045	2.352	1.23	0.425	0.576
Gm13012	ENSMUSG00000085823	0.802953571602369	0.00219	0.00017	0.00211	0.00249	0.00346	0.068	0.936	1.185	1.839
Gm26877	ENSMUSG00000097373	0.883230933381539	0.00076	0.0005	0.00103	0.00057	0.00058	0.619	1.852	0.693	0.717
K230015D01Rik	ENSMUSG00000110630	0.450089055334012	0.00239	0.00173	0.00326	0.00162	0.00177	0.693	1.919	0.62	0.697
1810019N24Rik	ENSMUSG00000097115	0.70748312191953	0.00089	0.00157	0.00069	0.00152	0.00011	2.024	0.663	2.171	0.102
Gm16163	ENSMUSG00000090118	0.207632026003342	0.03659	0.02953	0.03758	0.03922	0.03635	0.783	1.049	1.095	0.992
A830082K12Rik	ENSMUSG00000087143	0.651545301921813	0.00542	0.00398	0.00718	0.00436	0.00371	0.704	1.778	0.761	0.636
Gm15627	ENSMUSG00000087344	0.466944566578205	0.00028	0.00065	0.00017	0.00049	0	2.999	0.475	2.289	0
Gm31805	ENSMUSG00000110661	0.578574136182857	0.00099	0.00214	0.00105	0.00027	0.00084	2.679	1.122	0.226	0.823
Gm48914	ENSMUSG00000115691	0.74702312001733	0.0009	0.00173	0.00063	0.00137	0.00037	2.268	0.568	1.802	0.361
Gm46447	ENSMUSG00000115813	0.770180250084217	0.00102	0.00085	0.00148	0.0002	0.00105	0.811	2.247	0.159	1.035
1810012K16Rik	ENSMUSG00000099825	0.947104862149625	0.00218	0.0021	0.00247	0.00154	0.00231	0.959	1.269	0.651	1.077
Nron	ENSMUSG00000086484	0.767095892904427	0.00185	0.00089	0.00113	0.00291	0.00293	0.444	0.468	1.888	1.845
Gm15860	ENSMUSG00000087336	0.840705284246805	0.00127	0.00109	0.0015	0.00134	0.00079	0.84	1.385	1.073	0.571
Gm30085	ENSMUSG00000109770	0.764097869059576	0.00159	0.00098	0.00187	0.0019	0.00104	0.58	1.361	1.266	0.603
Gm28379	ENSMUSG00000100130	0.651545301921813	0.00087	0.00183	0.00114	0.00041	0.00011	2.561	1.734	0.409	0.104
Gm17473	ENSMUSG00000097805	0.398296075259462	0.00093	0.00297	0.00073	0	0.001	4.944	0.672	0	1.095
1700011D18Rik	ENSMUSG00000108791	0.673183237515035	0.00027	0.00049	0.00037	0.00014	3e-05	2.124	1.985	0.461	0.092
1700026F02Rik	ENSMUSG00000101854	0.413237274970598	0.00223	0.00276	0.00252	0.00126	0.00231	1.287	1.26	0.502	1.045
Gm26542	ENSMUSG00000097887	0.443467470617752	0.00052	0.00039	0.00063	7e-05	0.00087	0.728	1.481	0.109	2.023
Gm44997	ENSMUSG00000108446	0.876131773720921	0.00049	0.00023	0.00074	0.00032	0.00033	0.429	2.465	0.587	0.618
Gm11934	ENSMUSG00000086127	0.764097869059576	0.00105	0.00084	0.00114	0.00125	0.00078	0.774	1.161	1.258	0.698
Gm16133	ENSMUSG00000089854	0.824571026159158	0.00052	0.00086	0.0006	8e-05	0.00058	1.869	1.331	0.125	1.158
4930412L05Rik	ENSMUSG00000087192	0.126868291134113	0.00093	0.00388	0.00075	0	0.00031	8.497	0.7	0	0.287
C230014O12Rik	ENSMUSG00000087461	0.766161003981971	0.00265	0	0.00341	0.0023	0.00322	0	1.663	0.836	1.281
Gm6410	ENSMUSG00000097308	0.322402801474573	0.00033	0.00097	0.00012	0.00062	2e-05	4.221	0.241	2.493	0.049
Gm30363	ENSMUSG00000114875	0.680267893043839	0.00054	0.00106	0.00062	0.00041	0.00012	2.352	1.322	0.718	0.188
Gm20427	ENSMUSG00000092595	0.00252546957713234	1.16363	1.26286	1.17877	1.08532	1.14918	1.1	1.024	0.915	0.985
Gm14167	ENSMUSG00000087433	0.26036022821563	0.00961	0.00791	0.01008	0.00646	0.01342	0.8	1.09	0.614	1.544
Gm27000	ENSMUSG00000097961	0.0505808017664478	0.18803	0.17294	0.22828	0.14939	0.1524	0.908	1.461	0.75	0.775
2010110K18Rik	ENSMUSG00000097755	7.5104463388377e-17	0.01191	0.00062	0.00331	0.01377	0.03721	0.045	0.177	1.212	6.447
Gm49083	ENSMUSG00000115354	0.00123660030082276	0.02144	0.01266	0.02492	0.02675	0.01371	0.554	1.333	1.344	0.588
Gm15832	ENSMUSG00000085894	1.77447137795656e-07	0.17517	0.26537	0.16917	0.1605	0.14147	1.652	0.94	0.894	0.772
D230022J07Rik	ENSMUSG00000087176	0.968570906952296	0.00144	0.00109	0.00125	0.00162	0.00188	0.732	0.791	1.173	1.417
B230312C02Rik	ENSMUSG00000084843	0.293794034053114	0.00769	0.01864	0.00434	0.00968	0.00515	3.148	0.42	1.362	0.62
Gm37584	ENSMUSG00000103115	0.936116509363161	0.00267	0.00341	0.0022	0.00251	0.0034	1.335	0.723	0.922	1.362
Gm15234	ENSMUSG00000085250	0.868127787542522	0.00064	6e-05	0.00086	0.00014	0.00111	0.082	1.871	0.18	2.137
Gm20755	ENSMUSG00000106461	0.70451064600138	0.00164	0	0.00236	0.00169	0.00113	0	2.195	1.04	0.64
AI427809	ENSMUSG00000086712	0.429157020731238	0.00307	0.00702	0.00356	0.00078	0.00179	2.884	1.327	0.209	0.529
Gm20544	ENSMUSG00000092569	0.853936841845592	0.0082	0.00684	0.00862	0.00902	0.00729	0.812	1.094	1.133	0.865
Gm43821	ENSMUSG00000105219	2.65304285987487e-12	0.30989	0.22341	0.31411	0.33851	0.32888	0.69	1.025	1.122	1.077
2700046G09Rik	ENSMUSG00000097787	0.0299806774897425	0.01374	0.02044	0.01668	0.00932	0.00745	1.614	1.459	0.62	0.488
Gm48226	ENSMUSG00000112302	0.436761055786967	0.01094	0.01254	0.00862	0.01506	0.0103	1.174	0.675	1.545	0.928
E230016M11Rik	ENSMUSG00000087231	0.653129984177893	0.00543	0.00504	0.00668	0.00613	0.00207	0.917	1.503	1.172	0.331
Gm12264	ENSMUSG00000086536	0.871333779259144	0.00213	0.00277	0.00223	0.00211	0.00148	1.364	1.085	0.986	0.645
5430434I15Rik	ENSMUSG00000106002	0.61765875029225	0.0006	0.00061	0.00029	0.00011	0.00186	1.019	0.343	0.148	6.289
Gm47863	ENSMUSG00000113165	0.733842150836674	0.01268	0.01226	0.01406	0.0142	0.00808	0.962	1.214	1.161	0.586
Gm36823	ENSMUSG00000105516	0.672553277584203	0.00851	0.0074	0.00914	0.00803	0.00842	0.852	1.141	0.929	0.987
Gm38973	ENSMUSG00000108592	0.0002011913916189	0.00064	0.00018	0.00026	0.00026	0.00227	0.252	0.276	0.347	9.281
Gm29361	ENSMUSG00000099708	0.666791234242536	0.00369	0.00527	0.00326	0.00458	0.0025	1.535	0.81	1.335	0.628
Gm10532	ENSMUSG00000097712	0.98226920315059	0.00073	0.00046	0.00078	0.00083	0.00069	0.598	1.136	1.192	0.939
Gm12609	ENSMUSG00000085147	0.277420350878875	0.00118	0.00183	0.00048	0.00195	0.00138	1.712	0.278	2.055	1.226
Gm5106	ENSMUSG00000097279	0.837838982806645	0.00115	0.0005	0.00132	0.00137	0.00096	0.398	1.304	1.263	0.803
Gm45495	ENSMUSG00000106981	0.770331681036152	0.00179	0.00304	0.00175	0.00091	0.00198	1.919	0.964	0.446	1.139
Gm45441	ENSMUSG00000110020	0.871333779259144	0.00064	0.0009	0.00067	0.00028	0.00083	1.492	1.068	0.373	1.385
Gm49201	ENSMUSG00000115124	0.303358325897798	0.00123	0.00029	0.00089	0.001	0.00293	0.21	0.593	0.771	3.584
Gm17115	ENSMUSG00000091968	0.893419026757222	0.00082	0.00049	0.00097	0.001	0.00049	0.561	1.391	1.305	0.545
Gm12610	ENSMUSG00000086035	0.686812169023693	0.00098	0.00145	0.00106	0.00106	0.00035	1.611	1.167	1.114	0.31
Gm17690	ENSMUSG00000097204	0.336125428969824	0.00777	0.00528	0.00999	0.00542	0.00722	0.646	1.661	0.641	0.914
Gm26693	ENSMUSG00000097030	0.972312377417288	0.00029	0.00018	0.00036	0.00023	0.00026	0.589	1.573	0.752	0.881
Gm44684	ENSMUSG00000108520	0.810706638623615	0.00111	9e-05	0.00203	0.00054	0.00039	0.071	5.403	0.425	0.305
C230034O21Rik	ENSMUSG00000086181	0.440969642708228	0.00173	0.00457	0.00135	0.00058	0.00189	3.599	0.666	0.281	1.119
E030042O20Rik	ENSMUSG00000087222	0.0956405469598668	0.00796	0.01778	0.00782	0.00508	0.00462	2.788	0.969	0.577	0.527
Gm48311	ENSMUSG00000113058	0.152061803863525	0.00091	0.00315	0.00076	8e-05	0.00061	5.741	0.737	0.07	0.621
Gm17484	ENSMUSG00000091514	0.952107965869034	0.00452	0.00321	0.00506	0.00434	0.00446	0.678	1.234	0.949	0.983
Gm39929	ENSMUSG00000109931	0.808375195430998	0.00081	0.0003	0.00107	0.00034	0.00111	0.338	1.785	0.362	1.517
6030443J06Rik	ENSMUSG00000097207	0.0504517796652076	0.01853	0.00816	0.02085	0.01857	0.02063	0.404	1.248	1.003	1.145
Gm20460	ENSMUSG00000092176	0.0726918017564169	0.08652	0.11005	0.08746	0.08145	0.0735	1.33	1.02	0.926	0.82
A930003O13Rik	ENSMUSG00000105076	0.434193148710094	0.00079	4e-05	0.0008	0.00016	0.00202	0.044	1.026	0.165	4.127
Gm29346	ENSMUSG00000101386	0.527581476377631	0.00241	0.00086	0.00218	0.00341	0.00286	0.324	0.844	1.612	1.244
Gm37229	ENSMUSG00000102539	0.117656247728737	0.00061	0.00289	0.00035	0.00022	0	12.17	0.433	0.307	0
4933412E12Rik	ENSMUSG00000112627	0.0198792975847297	0.08416	0.05054	0.09872	0.08173	0.07799	0.564	1.358	0.963	0.91
Gm26569	ENSMUSG00000097313	0.661989610560321	0.00364	0.00129	0.00376	0.00498	0.00348	0.321	1.062	1.534	0.947
D630029K05Rik	ENSMUSG00000031294	0.558620688244104	0.00139	2e-05	0.00234	0.0003	0.00148	0.012	3.655	0.175	1.08
Gm26944	ENSMUSG00000098066	0.293119638645053	0.01693	0.0238	0.01939	0.01497	0.00875	1.504	1.293	0.855	0.463
4632428C04Rik	ENSMUSG00000097184	0.912507755777619	0.00074	0.00012	0.00106	0.00062	0.00056	0.144	2.225	0.807	0.72
Gm14379	ENSMUSG00000087252	0.743767619810271	0.0084	0.0107	0.00952	0.0045	0.00873	1.332	1.266	0.472	1.049
2010204K13Rik	ENSMUSG00000063018	0.0271596555723509	0.21397	0.17596	0.24637	0.19916	0.18492	0.799	1.307	0.912	0.837
Dhx58os	ENSMUSG00000085604	8.7652584744421e-07	0.03131	0.06801	0.03509	0.01553	0.01487	2.678	1.239	0.433	0.421
Gm15927	ENSMUSG00000085039	0.815709130861005	0.00342	0.00237	0.00412	0.00358	0.00239	0.661	1.438	1.063	0.652
Gm44036	ENSMUSG00000107961	0.443874946339804	0.00089	0.00145	0.00121	0.0003	0.00043	1.825	1.916	0.284	0.432
Gm16239	ENSMUSG00000089994	0.1331829706379	0.00177	0.00262	0.00198	0.00148	0.00103	1.603	1.234	0.797	0.528
Celrr	ENSMUSG00000097881	0.943668065448429	0.00042	0.00024	0.00053	0.00042	0.00031	0.534	1.578	1.001	0.692
Gm48768	ENSMUSG00000112346	0.897133079103283	0.002	0.00286	0.00192	0.00174	0.00184	1.538	0.934	0.84	0.904
Gm20109	ENSMUSG00000097714	0.667721960442005	0.00066	0.00049	0.0006	0.00037	0.00128	0.708	0.837	0.494	2.484
E230001N04Rik	ENSMUSG00000066170	0.520909918597118	0.00082	0.00011	0.00135	0.00089	5e-05	0.117	3.351	1.11	0.05
Ccdc142os	ENSMUSG00000087578	0.35067551749734	0.0034	0.00475	0.00248	0.00262	0.00543	1.49	0.6	0.721	1.864
Pard3bos3	ENSMUSG00000085400	0.567143911393331	0.00384	0.00248	0.00497	0.00482	0.0011	0.611	1.689	1.356	0.244
Gm15524	ENSMUSG00000089894	0.26036022821563	0.0017	0.00476	0.00106	0.00168	0.00101	3.933	0.479	0.983	0.54
Gm4279	ENSMUSG00000085732	0.769081782147668	0.0014	0.00104	0.0013	0.00299	1e-05	0.716	0.885	3.206	0.006
1700017M07Rik	ENSMUSG00000105651	0.0500791606564094	0.01357	0.01066	0.02075	0.00779	0.00606	0.759	2.626	0.511	0.394
3110056K07Rik	ENSMUSG00000085622	0.081466567306912	0.04914	0.03355	0.05774	0.04369	0.0471	0.649	1.363	0.861	0.949
Gm26981	ENSMUSG00000098041	0.700948869052468	0.00421	0.00185	0.00466	0.0051	0.00387	0.403	1.207	1.29	0.901
Gm36101	ENSMUSG00000114810	0.700482160110453	0.00106	0.00013	0.00189	0.00074	0.00023	0.107	4.608	0.64	0.182
A330033J07Rik	ENSMUSG00000097622	0.343262563879914	0.06508	0.0503	0.07726	0.0634	0.04999	0.746	1.393	0.967	0.727
Gm49271	ENSMUSG00000115635	0.312333809205166	0.00085	0.00221	0.00092	0.00036	0.00031	3.478	1.148	0.362	0.314
Gm10373	ENSMUSG00000072592	0.476628884738711	0.00236	0.00335	0.00257	0.00236	0.00117	1.524	1.174	1.001	0.442
A430010J10Rik	ENSMUSG00000097603	0.733426964739395	0.00644	0.00519	0.00685	0.00631	0.00655	0.781	1.12	0.974	1.021
4632427E13Rik	ENSMUSG00000074024	2.03053870259101e-05	0.13764	0.20718	0.14825	0.10456	0.10234	1.639	1.147	0.71	0.7
Gm28529	ENSMUSG00000101320	0.225144437980769	0.00107	0.00057	0.00171	0.00049	0.00064	0.497	3.033	0.397	0.547
Gm12473	ENSMUSG00000086043	0.662353797389246	0.00135	0.00214	0.00128	0.00111	0.00125	1.744	0.906	0.779	0.906
4930562D21Rik	ENSMUSG00000086608	0.514113816637149	0.00168	0.00349	0.00188	0.00102	0.00072	2.506	1.23	0.544	0.375
1700012D14Rik	ENSMUSG00000110424	0.0287621827791241	0.00982	0.01821	0.00606	0.00854	0.01379	2.152	0.474	0.838	1.558
Gm31522	ENSMUSG00000109297	0.514113816637149	0.00125	0.00195	0.00111	0.00188	0.00033	1.716	0.819	1.762	0.224
Gm43352	ENSMUSG00000106086	0.12360115197417	0.00356	0.00266	0.0044	0.00203	0.00405	0.719	1.523	0.507	1.178
0610005C13Rik	ENSMUSG00000109644	0.191729418321014	0.0019	0.00364	0.00244	0.00056	0.00097	2.252	1.662	0.245	0.457
Gm26608	ENSMUSG00000097673	0.962602581450771	0.001	0.00058	0.00094	0.0013	0.00107	0.545	0.904	1.432	1.092
Gm47772	ENSMUSG00000111365	0.685304321049237	0.00133	0.00099	0.00167	0.00072	0.00152	0.713	1.568	0.476	1.18
Gm20632	ENSMUSG00000093577	0.0863806280645816	0.01718	0.02509	0.0204	0.01141	0.01093	1.578	1.393	0.605	0.585
B230369F24Rik	ENSMUSG00000086350	0.922658034973432	0.00517	0.00413	0.0055	0.00464	0.00577	0.774	1.121	0.872	1.149
Gm20633	ENSMUSG00000093553	0.157703845689396	0.00843	0.01521	0.00862	0.00794	0.00375	2.073	1.041	0.926	0.392
A330048O09Rik	ENSMUSG00000097326	0.350777328377154	0.00247	0.00515	0.00298	0.00104	0.00106	2.524	1.441	0.36	0.377
Gm20627	ENSMUSG00000093507	0.87137161867072	0.00039	0.00022	0.00044	0.00019	0.00063	0.528	1.248	0.426	1.91
5031425E22Rik	ENSMUSG00000073147	0.000244588105122375	0.08591	0.06922	0.10696	0.06919	0.06955	0.781	1.543	0.762	0.774
Gm42743	ENSMUSG00000050936	0.888445207608981	0.00381	0.00294	0.00411	0.00353	0.00408	0.744	1.15	0.907	1.09
Gm20628	ENSMUSG00000093656	0.118427974507655	0.00327	0.00206	0.00218	0.00473	0.00492	0.594	0.527	1.66	1.712
A330008L17Rik	ENSMUSG00000052479	0.901187832561747	0.00022	4e-05	0.00025	0.00031	0.00018	0.161	1.277	1.607	0.785
Rspo4os	ENSMUSG00000086620	0.802379962113093	0.00054	0.00025	0.00062	0	0.00121	0.424	1.285	0	3.173
2210011K15Rik	ENSMUSG00000101791	0.349853138227691	0.00315	0.00329	0.00445	0.00251	0.00084	1.052	2.095	0.752	0.226
Gm14154	ENSMUSG00000087004	0.840705284246805	0.00241	0.00131	0.0024	0.00256	0.00302	0.507	0.997	1.084	1.337
Ppp1r18os	ENSMUSG00000087443	0.925862035591581	0.00222	0.00287	0.00235	0.00188	0.00186	1.356	1.108	0.81	0.806
Gm10762	ENSMUSG00000074807	0.275981670277304	0.00643	0.00353	0.00832	0.00536	0.00544	0.512	1.687	0.796	0.816
Gm14027	ENSMUSG00000090248	0.0205335697698666	0.00028	0.00137	9e-05	5e-05	0.00019	13.436	0.211	0.145	0.634
Gm9888	ENSMUSG00000052724	0.0807760850006201	0.01139	0.00748	0.01156	0.01116	0.01407	0.622	1.026	0.974	1.31
Gm15337	ENSMUSG00000085289	0.549067081460896	0.00119	0.00275	0.00131	0.00027	0.00087	2.923	1.198	0.185	0.686
EU599041	ENSMUSG00000074887	0.364356361802383	0.0021	0.00302	0.00207	0.00164	0.00203	1.549	0.977	0.735	0.959
Gm10658	ENSMUSG00000074284	0.885707778207	0.00328	0.00237	0.00383	0.00345	0.00248	0.692	1.346	1.069	0.715
Gm8098	ENSMUSG00000073073	0.636115392602429	0.00686	0.00795	0.00684	0.00846	0.00429	1.189	0.995	1.323	0.573
4930518C09Rik	ENSMUSG00000092309	0.443202875373391	0.00175	0.00314	0.0017	0.00111	0.00159	2.061	0.953	0.574	0.89
Gm14022	ENSMUSG00000087151	0.321884168638028	0.00082	4e-05	0.00089	0.00023	0.0019	0.042	1.164	0.232	3.42
6430584L05Rik	ENSMUSG00000108228	0.366971973854238	0.00927	0.0017	0.0117	0.00963	0.00876	0.162	1.591	1.05	0.932
A630052C17Rik	ENSMUSG00000086725	0.956262211284565	0.02908	0.02526	0.02939	0.03101	0.02887	0.851	1.019	1.087	0.991
Gm26640	ENSMUSG00000097569	0.327374504318154	0.00062	0.00198	0.00013	1e-05	0.00145	4.992	0.13	0.013	3.507
Gm26862	ENSMUSG00000097644	0.12360115197417	0.03686	0.02072	0.04024	0.03686	0.04072	0.525	1.177	1	1.133
Gm13594	ENSMUSG00000086881	0.546829113551019	0.00218	0.00354	0.00222	0.00218	0.00113	1.804	1.031	0.998	0.464
Gm12681	ENSMUSG00000086498	0.803767335456485	0.00022	0.00048	0.00021	0.00012	0.00017	2.713	0.928	0.482	0.732
Platr16	ENSMUSG00000085101	0.986747796828388	0.00352	0.00363	0.00371	0.00355	0.00295	1.038	1.103	1.012	0.808
Gm29237	ENSMUSG00000101872	0.961089699516217	0.0015	0.00135	0.0017	0.0013	0.00137	0.889	1.275	0.837	0.897
Gm28707	ENSMUSG00000100071	0.476628884738711	0.00154	0.00106	0.0014	0.00117	0.00265	0.654	0.845	0.708	2.077
6720427I07Rik	ENSMUSG00000097375	0.613090172787947	0.01053	0.01415	0.00963	0.01208	0.00822	1.422	0.856	1.198	0.741
Gm45494	ENSMUSG00000110161	0.871333779259144	0.00058	0.00019	0.00073	0.00067	0.00039	0.297	1.613	1.222	0.627
Gm16246	ENSMUSG00000086372	0.511092155885158	0.00032	0.00071	0.00013	0.00073	1e-05	2.733	0.275	3.567	0.025
Gm29994	ENSMUSG00000102713	0.00219767880412189	0.00197	0.01065	0.00085	0.0004	0.00016	18.554	0.297	0.165	0.066
Flicr	ENSMUSG00000039545	0.527375700716269	0.0022	4e-05	0.00293	0.00174	0.00265	0.016	1.791	0.744	1.264
Gm36995	ENSMUSG00000103436	0.170025479065595	0.19482	0.19998	0.1762	0.21187	0.21355	1.031	0.841	1.116	1.122
1700022N22Rik	ENSMUSG00000097523	0.992620406566626	0.00411	0.00438	0.00408	0.00372	0.00441	1.078	0.989	0.882	1.093
Gm14341	ENSMUSG00000087293	0.593129875134273	0.0003	0.00053	0.00026	5e-05	0.00049	2.052	0.798	0.136	1.976
Gm32647	ENSMUSG00000108532	0.175875112428815	0.02	0.01161	0.02065	0.02205	0.02216	0.544	1.059	1.136	1.138
Gm26743	ENSMUSG00000097067	0.134480993462351	0.00054	0.00173	0.00018	0.00071	0.00031	4.946	0.219	1.441	0.52
Gm48778	ENSMUSG00000113030	5.42536548882275e-05	0.24052	0.20966	0.21975	0.27226	0.27277	0.854	0.855	1.177	1.172
Gm31305	ENSMUSG00000105245	0.12360115197417	0.00229	0.0017	0.00369	0.00115	0.00087	0.712	3.102	0.438	0.33
Gm10545	ENSMUSG00000073594	0.667721960442005	0.00081	0	0.00101	0.00116	0.00054	0	1.539	1.626	0.614
4930534D22Rik	ENSMUSG00000097761	0.874400687465396	0.00076	0.00133	0.00049	0.0009	0.00078	2.004	0.509	1.259	1.04
Gm10544	ENSMUSG00000097430	0.203540696124653	0.01143	0.01732	0.01334	0.00559	0.00966	1.652	1.344	0.426	0.814
2410080I02Rik	ENSMUSG00000044387	0.534437235158835	0.00056	0.00083	0.0006	0.00079	0	1.617	1.14	1.618	0
Pax6os1	ENSMUSG00000086029	6.46253421410585e-08	0.46781	0.37236	0.47473	0.50188	0.48075	0.771	1.027	1.096	1.035
Gm14029	ENSMUSG00000086652	0.764097869059576	0.00047	0.00023	0.0007	0.00034	0.00029	0.449	2.359	0.667	0.562
BC037039	ENSMUSG00000103309	0.73606567780136	0.00721	0.00956	0.00758	0.00632	0.0057	1.401	1.097	0.847	0.753
Gm2449	ENSMUSG00000097223	0.450089055334012	0.00112	0.0002	0.00191	0.00045	0.00073	0.158	3.904	0.343	0.603
9830144P21Rik	ENSMUSG00000087528	0.56639855580464	0.00551	0.00623	0.00595	0.00648	0.00289	1.154	1.152	1.238	0.47
2810402E24Rik	ENSMUSG00000099966	0.700482160110453	0.05178	0.0535	0.05358	0.0553	0.04245	1.039	1.064	1.089	0.785
1810062O18Rik	ENSMUSG00000084925	0.174635193092491	0.00272	0.00515	0.00301	0.0016	0.00164	2.207	1.206	0.525	0.549
Gm31510	ENSMUSG00000108387	0.47357964517515	0.00191	0.00057	0.00167	0.0027	0.00253	0.267	0.791	1.601	1.433
Gm11423	ENSMUSG00000085175	0.743767619810271	0.01969	0.01701	0.0222	0.0172	0.01879	0.846	1.254	0.843	0.944
Gm16062	ENSMUSG00000087249	0.119642683431827	0.02535	0.01562	0.02604	0.0252	0.03087	0.58	1.05	0.992	1.286
Gm43091	ENSMUSG00000105239	0.488803780117865	0.00027	8e-05	0.00046	0	0.00027	0.27	4.039	0	1.017
Gm12415	ENSMUSG00000086413	0.247171142005272	0.00722	0.0042	0.00624	0.01062	0.00768	0.545	0.78	1.703	1.08
Gm11351	ENSMUSG00000086531	0.810951549266731	0.00278	0.00215	0.00345	0.00318	0.00124	0.747	1.537	1.195	0.394
9430097D07Rik	ENSMUSG00000075405	0.953895401805355	0.00038	0.00056	0.00026	0.00038	0.0005	1.615	0.556	1.013	1.442
Gm15441	ENSMUSG00000074398	0.73160157759716	0.00262	0.00211	0.00329	0.00197	0.00223	0.78	1.571	0.701	0.821
C230038L03Rik	ENSMUSG00000085560	0.457938947691273	0.00036	7e-05	0.00017	0.00109	0.00013	0.175	0.34	7.646	0.316
Gm26672	ENSMUSG00000097330	0.487029212531965	0.0032	0.00646	0.0033	0.0017	0.00241	2.411	1.054	0.467	0.71
1700109K24Rik	ENSMUSG00000097267	0.837838982806645	0.0045	0.00549	0.00483	0.00361	0.0041	1.264	1.138	0.758	0.891
4930519P11Rik	ENSMUSG00000097602	0.8696598756729	0.00038	0.00038	0.00045	0.0001	0.00053	1.007	1.409	0.218	1.552
Gm37202	ENSMUSG00000103655	0.466944566578205	0.01154	0.01636	0.0099	0.00882	0.01493	1.521	0.772	0.716	1.394
Gm37170	ENSMUSG00000103170	0.857541638825477	0.00335	0.00227	0.00415	0.00232	0.0035	0.644	1.527	0.636	1.057
Gm29642	ENSMUSG00000100002	0.770180250084217	0.00058	0.00036	0.00059	0.00097	0.00028	0.58	1.019	2.055	0.425
Gm29103	ENSMUSG00000100037	0.49399669735692	0.02632	0.03673	0.02371	0.02742	0.02353	1.491	0.836	1.055	0.872
Gm12279	ENSMUSG00000087120	0.770180250084217	0.00136	0.00212	0.00119	0.0015	0.00102	1.717	0.8	1.14	0.709
Gm45709	ENSMUSG00000110706	0.982862945826391	0.00049	0.00055	0.00041	0.00051	0.00062	1.136	0.734	1.047	1.339
4930444A19Rik	ENSMUSG00000101674	0.122092218505248	0.00116	0.00408	0.00055	0.00131	0.00029	5.914	0.335	1.171	0.211
Gm5432	ENSMUSG00000097580	0.733842150836674	0.00061	0.00177	0.00067	0.00018	0.00016	4.165	1.18	0.244	0.221
Gm20529	ENSMUSG00000092218	0.0966450192328643	0.02584	0.0397	0.0299	0.02051	0.01296	1.682	1.321	0.749	0.447
Gm15413	ENSMUSG00000053049	0.770180250084217	0.00087	0.00093	0.00119	0.00065	0.00038	1.075	1.9	0.693	0.382
Gm12198	ENSMUSG00000085564	0.912216124038196	0.00598	0.00815	0.00489	0.0057	0.00722	1.447	0.715	0.94	1.271
Gm15416	ENSMUSG00000085443	0.909575800580123	0.00519	0.00471	0.00547	0.00467	0.00549	0.895	1.101	0.875	1.074
Gm35507	ENSMUSG00000105102	0.17155911715815	0.00056	1e-05	0.00021	0.00054	0.00176	0.015	0.252	0.956	6.543
Gm14023	ENSMUSG00000085498	0.0481207877072074	0.00248	0.00606	0.003	0.00056	0.00099	3.182	1.446	0.184	0.348
Gm15232	ENSMUSG00000084806	0.613090172787947	0.00096	2e-05	0.00065	0.00017	0.00326	0.018	0.539	0.142	8.012
Gm15228	ENSMUSG00000087340	0.00691421694954352	0.02163	0.00497	0.02481	0.0224	0.0254	0.204	1.298	1.047	1.226
Gm13964	ENSMUSG00000087106	0.528807647672992	0.00059	0.00109	0.00034	0.00113	0.00019	2.118	0.428	2.579	0.274
4930533B01Rik	ENSMUSG00000084798	0.667632623807946	0.00156	0.00142	0.00154	0.00242	0.00072	0.896	0.976	1.843	0.408
Gm13963	ENSMUSG00000085448	0.956262211284565	0.01022	0.00892	0.01031	0.01057	0.01054	0.855	1.016	1.044	1.039
Gm26671	ENSMUSG00000097339	0.743767619810271	0.00138	0	0.00208	0.00086	0.0014	0	2.498	0.561	1.017
Gm45436	ENSMUSG00000110268	0.243589013761411	0.01555	0.01295	0.01522	0.01777	0.01561	0.811	0.962	1.192	1.004
Gm17059	ENSMUSG00000091184	0.0909167694998098	0.00051	0.00014	0.00033	0.00146	6e-05	0.248	0.513	6.361	0.098
Phf2os1	ENSMUSG00000086889	0.858381899958544	0.00082	0.00094	0.00081	0.0004	0.00124	1.172	0.976	0.424	1.721
Gm15938	ENSMUSG00000087532	0.0282663919075543	0.00072	0.00167	0.0006	0.00056	0.00047	2.976	0.745	0.736	0.607
Dancr	ENSMUSG00000106943	0.000704997974160357	0.10099	0.06221	0.09959	0.1282	0.10034	0.58	0.976	1.377	0.992
A030001D20Rik	ENSMUSG00000110357	0.0336529124441146	0.00753	0.01326	0.00702	0.00256	0.01036	2.006	0.885	0.285	1.513
Gm38079	ENSMUSG00000104367	0.675419201123684	0.00048	0.00092	0.00046	0.00033	0.0004	2.234	0.912	0.627	0.797
Gm10353	ENSMUSG00000114220	0.480507189749346	0.00141	0.00064	0.00191	0.00112	0.00115	0.418	1.887	0.75	0.781
Gm15345	ENSMUSG00000087597	0.0314718494765516	0.00068	0.00282	0.00058	4e-05	0.00013	8.359	0.764	0.046	0.159
Gm12992	ENSMUSG00000085667	0.653129984177893	0.00763	0.01102	0.00779	0.00768	0.00483	1.555	1.037	1.008	0.581
Gm49163	ENSMUSG00000115692	0.780401200812861	0.00092	0.00046	0.00125	0.00043	0.00108	0.461	1.884	0.404	1.219
9530082P21Rik	ENSMUSG00000097006	0.0031279654667411	0.0106	0.0372	0.00762	0.00596	0.00375	5.898	0.589	0.499	0.306
A830082N09Rik	ENSMUSG00000112280	0.979565370908248	0.00379	0.00293	0.0041	0.00374	0.00376	0.746	1.156	0.983	0.99
4930429F24Rik	ENSMUSG00000086918	0.802720391217002	0.00067	6e-05	0.00093	0.00061	0.00059	0.078	2.004	0.885	0.854
Platr14	ENSMUSG00000086454	0.748869287185403	0.00139	1e-05	0.002	0.00123	0.00117	0.006	2.202	0.857	0.811
Gm17200	ENSMUSG00000090608	0.170025479065595	0.00032	0.00087	8e-05	0.00053	0.00023	3.75	0.156	2.042	0.671
Rian	ENSMUSG00000097451	0.0634111820417036	0.22875	0.23173	0.26222	0.1843	0.20228	1.015	1.296	0.763	0.86
Gm17021	ENSMUSG00000091661	6.81253173712692e-10	0.09084	0.17436	0.09008	0.05489	0.07461	2.253	0.985	0.542	0.787
Parvaos	ENSMUSG00000085049	0.689579749220081	0.00796	0.01193	0.00641	0.00765	0.00897	1.631	0.699	0.951	1.163
Gm17201	ENSMUSG00000090761	0.829076590958667	0.00588	0.00611	0.00526	0.00661	0.00627	1.046	0.826	1.167	1.084
Gm48529	ENSMUSG00000111521	0.134732873130958	0.01153	0.01315	0.01425	0.01052	0.00542	1.166	1.517	0.889	0.416
Apol7d	ENSMUSG00000073652	0.501151195738388	0.0012	0.00025	0.00187	0.00117	0.00038	0.185	2.805	0.971	0.273
Gm15751	ENSMUSG00000086753	0.372563851889492	0.00376	0.0033	0.00522	0.00341	0.00117	0.861	2.008	0.884	0.267
1600027J07Rik	ENSMUSG00000110340	0.578574136182857	0.00137	0	0.00242	0.00069	0.00078	0	4.416	0.439	0.513
Gm29865	ENSMUSG00000105331	0.369866767946374	0.00219	0.00053	0.00248	0.00263	0.00222	0.215	1.264	1.273	1.015
Gm16536	ENSMUSG00000089810	0.0966344933413827	0.01383	0.02403	0.01123	0.00832	0.01878	1.973	0.708	0.539	1.488
Gm43604	ENSMUSG00000105349	0.84349157004821	0.00138	0.00057	0.00166	0.0011	0.00163	0.379	1.44	0.756	1.24
Gm16279	ENSMUSG00000084998	0.870064352165719	0.0032	0.00207	0.00355	0.00328	0.00312	0.612	1.214	1.032	0.969
Gm15417	ENSMUSG00000074466	1.0408559540937e-06	0.07798	0.05682	0.09741	0.06039	0.06945	0.698	1.554	0.727	0.868
Gm26891	ENSMUSG00000097455	0.303964814980959	0.00033	0	0.00019	0.00071	0.00044	0	0.432	3.231	1.448
6030445D17Rik	ENSMUSG00000066178	0.74984115874342	0.00531	0.00881	0.00473	0.005	0.00446	1.858	0.821	0.927	0.809
1700122E12Rik	ENSMUSG00000087685	0.383284977779686	0.00159	0.00201	0.00248	0.00078	0.00022	1.319	2.787	0.427	0.114
Gm20750	ENSMUSG00000104401	0.267132465844441	0.00044	0.00063	9e-05	0.00015	0.00144	1.533	0.125	0.285	7.255
1810058I24Rik	ENSMUSG00000073155	0.00231191846172865	0.74655	0.72821	0.79063	0.71411	0.69742	0.972	1.111	0.945	0.92
Gm46218	ENSMUSG00000110830	0.761222783917243	0.00059	0.0005	0.00078	0.00048	0.00036	0.823	1.764	0.767	0.554
Man2c1os	ENSMUSG00000086728	0.501151195738388	0.00589	0.00894	0.00512	0.00646	0.00482	1.655	0.787	1.128	0.783
[truncated: 997 more rows]

## Sheet: Table S5a
Supplementary Table 5a
[truncated: 93 more rows]

## Sheet: Table S5b
Supplementary Table 5b
[truncated: 63 more rows]

## Sheet: Table S6
Supplementary Table 6
[truncated: 140 more rows]

[truncated: 4 more sheets: Table S7, Table S8a, Table S8b, Table S9]
